# Supplementary material for: A GntR Family Transcription Factor in Streptococcus mutans Regulates Biofilm Formation and Expression of Multiple Sugar Transporter Genes
Source: Front Microbiol. 2019 Jan 14;9:3224. doi: 10.3389/fmicb.2018.03224 (PMC6340165; doi:10.3389/fmicb.2018.03224)
Supplement: TABLE S2 — List of genes upregulated greater than 2.0-fold. [file Table_2.XLSX]

## Sheet: Sheet1
Table S2. List of genes up-regulated greater than 2.0-fold.
Gene No.	NCBI Annotation	p (Corr)	p	fold change (abs)
SMU_71	cation efflux pump (multidrug resistance protein)	2.04e-13	4.79e-15	2.31338
SMU_132	hippurate amidohydrolase	6.76e-07	5.42e-08	2.23457
SMU_145	hypothetical protein	7.85e-12	2.49e-13	2.88786
SMU_262	putrescine carbamoyltransferase	1.32e-06	1.22e-07	2.2974
SMU_263	amino acid antiporter	1.92e-07	1.41e-08	2.14355
SMU_264	agmatine deiminase	8.16e-07	6.88e-08	2.07053
SMU_329	hypothetical protein	2.32e-25	2.3e-27	3.11666
SMU_407	hypothetical protein	2.26e-05	2.83e-06	2.11404
SMU_590c	transposase, fragment	0.00087	0.000184	2.34567
SMU_591c	hypothetical protein	2.93e-09	1.39e-10	2.23457
SMU_592c	transcriptional regulator	3.86e-05	5.13e-06	2.20381
SMU_614	hypothetical protein	0.0117	0.00383	2.09943
SMU_625	competence protein	3.52e-06	3.65e-07	2.39496
SMU_626	competence protein	3.77e-07	2.87e-08	3.36359
SMU_641	oxidoreductase	0.000563	0.00011	2.07053
SMU_643	esterase	0.000198	3.34e-05	2.21914
SMU_644	competence protein/transcription factor	8.23e-05	1.22e-05	2.67586
SMU_663	N-acetyl-gamma-glutamyl-phosphate reductase	4.05e-06	4.23e-07	3.07375
SMU_664	bifunctional ornithine acetyltransferase/N-acetylglutamate synthase	1.26e-06	1.14e-07	2.96905
SMU_665	acetylglutamate kinase	7.94e-05	1.17e-05	2.41162
SMU_666	acetylornithine aminotransferase	5.66e-06	6.19e-07	2.09943
SMU_667	ribonucleotide-diphosphate reductase subunit beta	5.2e-08	3.25e-09	2.17347
SMU_668c	ribonucleotide-diphosphate reductase subunit alpha	6.59e-10	2.75e-11	2.32947
SMU_671	citrate synthase	2.28e-11	7.94e-13	2.32947
SMU_672	isocitrate dehydrogenase	6.32e-13	1.68e-14	2.47942
SMU_673	hypothetical protein	2.93e-08	1.74e-09	2.2974
SMU_807	hypothetical protein	1.31e-124	1.37e-127	22.6274
SMU_809	excinuclease ABC subunit B	8.99e-31	6.55e-33	3.24901
SMU_811	hypothetical protein	8.02e-14	1.71e-15	3.24901
SMU_813	transcriptional regulator	3.96e-21	4.74e-23	3.45815
SMU_814	MutT-like protein	1.55e-09	6.88e-11	2.39496
SMU_815	amino acid ABC transporter substrate-binding protein	1.16e-11	3.8e-13	2.11404
SMU_836	hypothetical protein	8.93e-06	1.02e-06	2.34567
SMU_862	permease	2.18e-101	6.82e-104	19.9733
SMU_863	ABC transporter ATP-binding protein	4.63e-110	1.2e-112	21.7057
SMU_864	ABC transporter permease	2.27e-124	3.55e-127	21.7057
SMU_952	homocysteine methyltransferase	5.6e-06	6.09e-07	2.01391
SMU_992	hypothetical protein	7.75e-09	4.02e-10	2.08493
SMU_993	GTPase YlqF	7.22e-08	4.69e-09	2.15846
SMU_994	ribonuclease HII	1.61e-07	1.17e-08	2.08493
SMU_1045c	inorganic polyphosphate/ATP-NAD kinase	4.76e-10	1.93e-11	2.01391
SMU_1062	ABC transporter proline/glycine betaine permease	8.45e-09	4.52e-10	2.77022
SMU_1063	proline/glycine betaine ABC transporter ATP-binding protein	1.21e-12	3.35e-14	3.01049
SMU_1117	NADH oxidase (H2O-forming)	0.00043	8.03e-05	2.02792
SMU_1166c	ABC transporter permease	9.53e-09	5.16e-10	2.41162
SMU_1167c	ABC transporter ATP-binding protein	3.29e-06	3.38e-07	2.26577
SMU_1175	sodium/amino acid (alanine) symporter	2.34e-09	1.07e-10	2.02792
SMU_1194	ABC transporter ATP-binding protein	2.63e-88	1.1e-90	25.2813
SMU_1195	permease	1.67e-84	7.83e-87	19.8353
SMU_1196c	hypothetical protein	3.38e-94	1.23e-96	13.3614
SMU_1197	hypothetical protein	6.64e-69	3.46e-71	8.87656
SMU_1284c	hypothetical protein	3.14e-10	1.23e-11	3.50642
SMU_1286c	permease	1.94e-11	6.68e-13	3.16017
SMU_1367c	hypothetical protein	1.46e-13	3.26e-15	3.20428
SMU_1432c	endoglucanase	7.24e-07	5.96e-08	2.01391
SMU_1434c	glycosyltransferase	7.91e-08	5.23e-09	2.09943
SMU_1436c	hypothetical protein	5.53e-09	2.73e-10	2.11404
SMU_1598	cellobiose phosphotransferase system IIA component	0.0162	0.00566	2.71321
SMU_1599	transcriptional regulator	0.0015	0.000345	2.04202
SMU_1997	ComX1, transcriptional regulator of competence-specific genes	2.73e-09	1.27e-10	3.03143
SMU_2037	trehalose-6-phosphate hydrolase TreA	1.43e-19	2.15e-21	4.75683
SMU_2038	PTS system trehalose-specific transporter subunit IIABC	1.74e-12	4.97e-14	3.55537
SMU_2146c	hypothetical protein	1.59e-11	5.38e-13	2.20381
