# Supplementary material for: A GntR Family Transcription Factor in Streptococcus mutans Regulates Biofilm Formation and Expression of Multiple Sugar Transporter Genes
Source: Front Microbiol. 2019 Jan 14;9:3224. doi: 10.3389/fmicb.2018.03224 (PMC6340165; doi:10.3389/fmicb.2018.03224)
Supplement: TABLE S4 — Gene-annotation enrichment analysis of differentially regulated genes in KEGG pathway using DAVID tools (P < 0.05). [file Table_4.XLSX]

## Sheet: Sheet2
Table S4. Gene-annotation enrichment analysis of differentially regulated genes in KEGG pathway using DAVID tools. (P < 0.05)
Regulation	Category	Term	Genes	Count	Fold Enrichment
Up-regulation	KEGG_PATHWAY	smu01210:2-Oxocarboxylic acid metabolism	SMU_664, SMU_665, SMU_671, SMU_666, SMU_672, SMU_663	6	11.5579
	KEGG_PATHWAY	smu00220:Arginine biosynthesis	SMU_664, SMU_665, SMU_666, SMU_663	4	14.0096
	KEGG_PATHWAY	smu01230:Biosynthesis of amino acids	SMU_664, SMU_665, SMU_671, SMU_666, SMU_672, SMU_663	6	2.28869
Down-regulation	KEGG_PATHWAY	smu00190:Oxidative phosphorylation	SMU_1527, SMU_1529, SMU_1528, SMU_1533, SMU_1534, SMU_1530, SMU_1531, SMU_1532	8	13.6186
	KEGG_PATHWAY	smu00052:Galactose metabolism	SMU_1496, SMU_877, SMU_1494, SMU_1490, SMU_1495, SMU_1491, SMU_1492, SMU_886, SMU_1493, SMU_1961C	10	8.95961
	KEGG_PATHWAY	smu02010:ABC transporters	SMU_1568, SMU_933, SMU_879, SMU_878, SMU_935, SMU_934, SMU_880, SMU_1941, SMU_882, SMU_936	10	2.33195
	KEGG_PATHWAY	smu01100:Metabolic pathways	SMU_1073, SMU_99, SMU_1527, SMU_1496, SMU_1529, SMU_29, SMU_1528, SMU_1533, SMU_1494, SMU_1495, SMU_1534, SMU_1492, SMU_1493, SMU_1192, SMU_1223, SMU_1530, SMU_1224, SMU_1531, SMU_1532, SMU_1203, SMU_856, SMU_1960C, SMU_1490, SMU_1491, SMU_886, SMU_496	26	1.29417
	KEGG_PATHWAY	smu02060:Phosphotransferase system (PTS)	SMU_1491, SMU_1185, SMU_1492, SMU_1960C, SMU_1961C	5	2.83721
