# Supplementary material for: A GntR Family Transcription Factor in Streptococcus mutans Regulates Biofilm Formation and Expression of Multiple Sugar Transporter Genes
Source: Front Microbiol. 2019 Jan 14;9:3224. doi: 10.3389/fmicb.2018.03224 (PMC6340165; doi:10.3389/fmicb.2018.03224)
Supplement: TABLE S5 — Gene-annotation enrichment analysis of differentially regulated genes in GO terms using DAVID tools (P < 0.05). [file Table_5.XLSX]

## Sheet: Sheet2
Table S5. Gene-annotation enrichment analysis of differentially regulated genes in GO terms using DAVID tools. (P < 0.05)
Regulation	Category	Term	Genes	Count	Fold Enrichment
Up-regulation	GOTERM_BP_DIRECT	GO:0006526~arginine biosynthetic process	SMU_664, SMU_665, SMU_666, SMU_663	4	11.6113
	GOTERM_MF_DIRECT	GO:0004748~ribonucleoside-diphosphate reductase activity, thioredoxin disulfide as acceptor	SMU_667, SMU_668C	2	30.85
Down-regulation	GOTERM_MF_DIRECT	GO:0046933~proton-transporting ATP synthase activity, rotational mechanism	SMU_1527, SMU_1529, SMU_1528, SMU_1533, SMU_1530, SMU_1531, SMU_1532	7	20.9153
	GOTERM_BP_DIRECT	GO:0015986~ATP synthesis coupled proton transport	SMU_1527, SMU_1528, SMU_1533, SMU_1534, SMU_1530, SMU_1531, SMU_1532	7	16.2456
	GOTERM_CC_DIRECT	GO:0045261~proton-transporting ATP synthase complex, catalytic core F(1)	SMU_1527, SMU_1529, SMU_1528, SMU_1530, SMU_1531	5	18.9556
	GOTERM_CC_DIRECT	GO:0005886~plasma membrane	SMU_1701C, SMU_935, SMU_934, SMU_1185, SMU_880, SMU_882, SMU_1527, SMU_879, SMU_1529, SMU_878, SMU_1528, SMU_1533, SMU_1534, SMU_1491, SMU_1530, SMU_1531, SMU_1532	17	2.77797
	GOTERM_BP_DIRECT	GO:0019512~lactose catabolic process via tagatose-6-phosphate	SMU_1496, SMU_1494, SMU_1490, SMU_1495, SMU_1493	5	13.538
	GOTERM_BP_DIRECT	GO:0042742~defense response to bacterium	SMU_423, SMU_1914C, SMU_1906C, SMU_151, SMU_150	5	9.02534
	GOTERM_BP_DIRECT	GO:0008643~carbohydrate transport	SMU_879, SMU_878, SMU_880, SMU_882	4	10.8304
	GOTERM_MF_DIRECT	GO:0046961~proton-transporting ATPase activity, rotational mechanism	SMU_1527, SMU_1529, SMU_1530	3	20.9153
	GOTERM_CC_DIRECT	GO:0045263~proton-transporting ATP synthase complex, coupling factor F(o)	SMU_1533, SMU_1534, SMU_1532	3	18.9556
	GOTERM_BP_DIRECT	GO:0015991~ATP hydrolysis coupled proton transport	SMU_1528, SMU_1534, SMU_1530	3	16.2456
	GOTERM_BP_DIRECT	GO:0009401~phosphoenolpyruvate-dependent sugar phosphotransferase system	SMU_1491, SMU_1185, SMU_1492, SMU_1957, SMU_1960C, SMU_1958C, SMU_1961C	7	3.15887
	GOTERM_MF_DIRECT	GO:0043565~sequence-specific DNA binding	SMU_207C, SMU_876, SMU_2027, SMU_1397C	4	3.63744
	GOTERM_CC_DIRECT	GO:0016021~integral component of membrane	SMU_2133C, SMU_1185, SMU_1577C, SMU_1908C, SMU_2164, SMU_152, SMU_1961C, SMU_879, SMU_1533, SMU_1534, SMU_1956C, SMU_1957, SMU_1532, SMU_618, SMU_1804C, SMU_1958C, SMU_1701C, SMU_935, SMU_857, SMU_934, SMU_880, SMU_1909C, SMU_379, SMU_39, SMU_1910C, SMU_213C, SMU_1491, SMU_208C, SMU_840C	29	1.22158
	GOTERM_MF_DIRECT	GO:0050044~galactose-6-phosphate isomerase activity	SMU_1496, SMU_1495	2	20.9153
