# Supplementary material for: A GntR Family Transcription Factor in Streptococcus mutans Regulates Biofilm Formation and Expression of Multiple Sugar Transporter Genes
Source: Front Microbiol. 2019 Jan 14;9:3224. doi: 10.3389/fmicb.2018.03224 (PMC6340165; doi:10.3389/fmicb.2018.03224)
Supplement: TABLE S6 — List of genes expression in the stsR mutant strain. [file Table_6.XLSX]

## Sheet: Sheet1
Table S6. List of genes expression in the the stsR mutant strain.
Gene No.	NCBI Annotation	p	p (Corr)	fold change (abs)	significant	regulate
SMU_01	chromosome replication initiator DnaA	0.23	0.345	1.11729	no	down
SMU_02	DNA polymerase III subunit beta	0.0386	0.0823	1.20581	no	down
SMU_05	hypothetical protein	5.71e-05	0.000321	1.93187	no	down
SMU_06	GTP-binding protein YchF	0.757	0.836	1.04247	no	up
SMU_07	peptidyl-tRNA hydrolase	0.601	0.71	1.10191	no	up
SMU_08	transcription-repair coupling factor	0.789	0.862	1.02811	no	down
SMU_09	hypothetical protein	4.43e-06	3.39e-05	1.54756	no	down
SMU_10	hypothetical protein	4.49e-07	4.27e-06	1.68179	no	down
SMU_11	hypothetical protein	7.8e-09	1.12e-07	2.62079	yes	down
SMU_12	hypothetical protein	0.0192	0.0453	1.24833	no	down
SMU_13	cell-cycle protein	0.19	0.298	1.12506	no	down
SMU_14	hypoxanthine-guanine phosphoribosyltransferase	0.0286	0.0633	1.30134	no	up
SMU_15	cell division protein FtsH	0.0994	0.177	1.18921	no	up
SMU_16	amino acid permease	1.36e-07	1.44e-06	1.77769	no	up
SMU_18	hypothetical protein	0.387	0.509	1.68179	no	up
SMU_20	cell shape-determining protein MreC	0.0617	0.122	1.28343	no	up
SMU_21	cell shape-determining protein MreD	0.4	0.519	1.17283	no	up
SMU_22	secreted antigen GbpB/SagA	0.103	0.182	1.18921	no	up
SMU_23	ribose-phosphate pyrophosphokinase	0.00638	0.0179	1.29235	no	down
SMU_24	aromatic amino acid aminotransferase	0.0383	0.0818	1.22264	no	down
SMU_25	DNA repair protein RecO	0.253	0.368	1.14076	no	down
SMU_26	phosphate acyltransferase	0.32	0.441	1.10957	no	down
SMU_27	acyl carrier protein	0.143	0.239	1.13288	no	down
SMU_28	ATP-binding protein	0.0157	0.0379	1.54756	no	up
SMU_29	phosphoribosylaminoimidazolesuccinocarboxamide synthase	5.49e-17	2.77e-15	3.18215	yes	down
SMU_30	phosphoribosylformylglycinamidine synthase	1.51e-06	1.29e-05	1.75321	no	down
SMU_31	hypothetical protein	1.72e-06	1.45e-05	2.01391	yes	down
SMU_32	amidophosphoribosyltransferase	0.156	0.256	1.23114	no	down
SMU_33	hypothetical protein	0.0541	0.109	1.42405	no	down
SMU_34	phosphoribosylaminoimidazole synthetase	0.816	0.882	1.03526	no	down
SMU_35	phosphoribosylglycinamide formyltransferase	0.0284	0.063	1.31039	no	down
SMU_36	hypothetical protein	0.588	0.698	1.06437	no	down
SMU_37	bifunctional phosphoribosylaminoimidazolecarboxamide formyltransferase/IMP cyclohydrolase	0.0629	0.123	1.23971	no	down
SMU_38c	transcriptional regulator	0.338	0.46	1.18921	no	up
SMU_39	hypothetical protein	1.24e-07	1.33e-06	2.62079	yes	down
SMU_40	hypothetical protein	5.55e-08	6.83e-07	6.86852	yes	down
SMU_41	hypothetical protein	1	1	1	no	no change
SMU_42	hypothetical protein	0.111	0.194	1.22264	no	down
SMU_43	site-specific DNA-methyltransferase restriction-modification protein	1.82e-08	2.46e-07	1.81504	no	down
SMU_44	DNA mismatch repair protein	2.45e-09	3.99e-08	2.15846	yes	down
SMU_45	hypothetical protein	4.89e-13	1.47e-11	2.12874	yes	down
SMU_46	hypothetical protein	1.76e-09	2.94e-08	2.18859	yes	down
SMU_47	hypothetical protein	2.33e-15	1.07e-13	2.71321	yes	down
SMU_48	phosphoribosylamine--glycine ligase	3.74e-08	4.83e-07	1.89212	no	down
SMU_49	hypothetical protein	5.66e-08	6.93e-07	1.85318	no	down
SMU_50	5-(carboxyamino)imidazole ribonucleotide mutase	0.000547	0.00226	1.60214	no	down
SMU_51	5-(carboxyamino)imidazole ribonucleotide synthase	0.000781	0.00303	1.51572	no	down
SMU_52	hypothetical protein	0.000125	0.000623	1.70527	no	down
SMU_53	hypothetical protein	3.57e-05	0.00021	1.76541	no	down
SMU_54	amino acid recemase	0.00188	0.00638	1.52626	no	down
SMU_55	hypothetical protein	0.000375	0.00162	1.68179	no	down
SMU_56	hypothetical protein	0.851	0.904	1.34723	no	up
SMU_58	hypothetical protein	0.0324	0.0707	1.37554	no	down
SMU_59	adenylosuccinate lyase	0.00991	0.0259	1.38511	no	down
SMU_60	DNA alkylation repair protein	0.89	0.932	1.00696	no	down
SMU_61	transcriptional regulator	0.00525	0.0152	1.51572	no	up
SMU_63c	hypothetical protein	1.78e-05	0.000114	1.53688	no	up
SMU_64	Holliday junction DNA helicase RuvB	0.000698	0.00275	1.42405	no	up
SMU_65	protein tyrosine-phosphatase	0.073	0.139	1.29235	no	up
SMU_66	hypothetical protein	0.92	0.951	1.02811	no	up
SMU_67	acyltransferase	0.629	0.731	1.04247	no	up
SMU_68	hypothetical protein	1	1	1	no	no change
SMU_70	threonine synthase	0.491	0.607	1.07923	no	up
SMU_71	cation efflux pump (multidrug resistance protein)	4.79e-15	2.04e-13	2.31338	yes	up
SMU_72	hypothetical protein	0.7	0.791	1.01396	no	up
SMU_73	hypothetical protein	0.069	0.133	1.22264	no	up
SMU_74	hypothetical protein	0.833	0.892	1.00696	no	down
SMU_75	D-alanyl-D-alanine carboxypeptidase	0.783	0.858	1.03526	no	up
SMU_76	N-acetyl-muramidase	0.678	0.773	1.02101	no	down
SMU_78	exo-beta-D-fructosidase	2.98e-07	2.93e-06	1.68179	no	down
SMU_79	exo-beta-D-fructosidase	0.0963	0.173	1.28343	no	down
SMU_80	heat-inducible transcription repressor	0.0351	0.0755	1.45397	no	down
SMU_81	heat shock protein GrpE	0.0838	0.156	1.39474	no	down
SMU_82	molecular chaperone DnaK	0.125	0.213	1.39474	no	down
SMU_83	molecular chaperone DnaJ	0.0857	0.158	1.37554	no	down
SMU_84	tRNA pseudouridine synthase A	8.44e-08	9.65e-07	1.90528	no	down
SMU_85	phosphomethylpyrimidine kinase	1.39e-05	9.23e-05	1.81504	no	down
SMU_86	hypothetical protein	1.73e-06	1.46e-05	1.94531	no	down
SMU_87	hypothetical protein	9.07e-06	6.4e-05	1.81504	no	down
SMU_88c	mechanosensitive ion channel protein MscS	0.735	0.817	1.02811	no	down
SMU_89c	nitrite transporter	0.154	0.254	1.22264	no	up
SMU_91	trigger factor	0.166	0.269	1.15669	no	down
SMU_92c	transposase fragment	1	1	1	no	no change
SMU_93c	transposase fragment	1	1	1	no	no change
SMU_94c	transposase fragment	1	1	1	no	no change
SMU_96	DNA-directed RNA polymerase subunit delta	0.0274	0.0611	1.22264	no	down
SMU_97	CTP synthetase	0.467	0.579	1.07177	no	up
SMU_99	fructose-bisphosphate aldolase	8.93e-09	1.25e-07	2.04202	yes	down
SMU_100	PTS system sorbose transporter subunit IIB	0.102	0.18	1.23114	no	down
SMU_101	PTS system sorbose transporter subunit IIC	0.192	0.3	1.20581	no	up
SMU_102	PTS system transporter subunit IID	0.36	0.48	1.13288	no	up
SMU_103	PTS system transporter subunit IIA	0.772	0.85	1	no	down
SMU_104	alpha-glucosidase	0.446	0.564	1.08673	no	up
SMU_105	transcriptional regulator; repressor of sugar transport operon	0.000109	0.000557	1.51572	no	down
SMU_106c	transposase fragment	0.000814	0.00314	1.69349	no	down
SMU_107	hypothetical protein	1	1	1	no	no change
SMU_108	hypothetical protein	0.0629	0.123	1.48452	no	down
SMU_109	permease	0.627	0.73	1.05702	no	up
SMU_110	transcriptional regulator MutR	0.000117	0.000588	1.59107	no	down
SMU_112c	transcriptional regulator	0.143	0.239	1.21419	no	down
SMU_113	1-phosphofructokinase	0.0935	0.169	1.33793	no	up
SMU_114	PTS system fructose-specific transporter subunit IIBC	0.203	0.314	1.20581	no	up
SMU_115	PTS system fructose-specific transporter subunit IIA	0.227	0.343	1.23114	no	down
SMU_116	tagatose 1,6-diphosphate aldolase	0.437	0.556	1.11729	no	down
SMU_117c	hypothetical protein	0.98	0.989	1.00696	no	down
SMU_118c	esterase	1.87e-05	0.000119	1.61328	no	up
SMU_119	alcohol dehydrogenase	1.64e-05	0.000107	1.68179	no	up
SMU_120	50S ribosomal protein L28	0.00138	0.00499	1.44393	no	down
SMU_121	damage-inducible protein DinF	0.614	0.719	1.04972	no	up
SMU_123	DNA polymerase III PolC	0.0127	0.0319	1.27456	no	up
SMU_124	MarR family transcriptional regulator	0.708	0.796	1.01396	no	down
SMU_125	hypothetical protein	0.677	0.773	1.07923	no	up
SMU_127	acetoin dehydrogenase TPP-dependent, E1 component subunit alpha	0.186	0.292	1.19748	no	up
SMU_128	acetoin dehydrogenase TPP-dependent, E1 component subunit beta	0.1	0.178	1.22264	no	up
SMU_129	branched-chain alpha-keto acid dehydrogenase E2 subunit	0.0265	0.0596	1.28343	no	up
SMU_130	dihydrolipoamide dehydrogenase	0.000185	0.000871	1.51572	no	up
SMU_131	lipoate-protein ligase	0.000644	0.00257	1.51572	no	up
SMU_132	hippurate amidohydrolase	5.42e-08	6.76e-07	2.23457	yes	up
SMU_133c	MDR permease	0.0256	0.058	1.36604	no	up
SMU_134	TetR/AcrR family transcriptional regulator	0.226	0.342	1.22264	no	up
SMU_135	transcriptional regulator	0.000413	0.00176	1.45397	no	down
SMU_136c	transcriptional regulator	2.62e-05	0.00016	1.85318	no	down
SMU_137	malate dehydrogenase	0.022	0.0513	1.3566	no	down
SMU_138	malate permease	0.236	0.351	1.18099	no	down
SMU_139	hypothetical protein	0.0881	0.161	1.25701	no	down
SMU_140	glutathione reductase	0.00515	0.015	1.41421	no	down
SMU_141	hypothetical protein	0.00196	0.00659	1.47427	no	down
SMU_143c	peptide deformylase	0.0481	0.099	1.23114	no	down
SMU_144c	transcriptional regulator	0.902	0.937	1.00696	no	up
SMU_145	hypothetical protein	2.49e-13	7.85e-12	2.88786	yes	up
SMU_148	bifunctional acetaldehyde-CoA/alcohol dehydrogenase	5.4e-05	0.000304	1.65864	no	down
SMU_149	transposase	0.653	0.752	1.18099	no	up
SMU_150	hypothetical protein	1.05e-07	1.17e-06	4.02782	yes	down
SMU_151	hypothetical protein	2.25e-05	0.00014	2.62079	yes	down
SMU_152	hypothetical protein	0.000114	0.00058	2.14355	yes	down
SMU_153	hypothetical protein	1	1	1	no	no change
SMU_154	30S ribosomal protein S15	0.000668	0.00265	1.58008	no	down
SMU_155	polynucleotide phosphorylase	0.119	0.205	1.19748	no	up
SMU_156	hypothetical protein	0.373	0.493	1.14076	no	up
SMU_157	serine acetyltransferase	0.0145	0.0355	1.31951	no	up
SMU_158	cysteinyl-tRNA synthetase	0.0673	0.13	1.21419	no	up
SMU_159	hypothetical protein	0.644	0.745	1.10191	no	up
SMU_160	metallopeptidase	0.0348	0.0752	1.29235	no	down
SMU_161	transcriptional regulator	0.00158	0.00554	1.45397	no	down
SMU_162c	hypothetical protein	0.296	0.417	1.11729	no	down
SMU_163c	hypothetical protein	0.609	0.715	1.03526	no	down
SMU_164	23S rRNA (guanosine(2251)-2'-O)-methyltransferase RlmB	0.955	0.975	1.02811	no	up
SMU_165	hypothetical protein	0.748	0.828	1.04247	no	up
SMU_166	hypothetical protein	0.451	0.568	1.06437	no	down
SMU_167	hypothetical protein	0.283	0.402	1.10957	no	down
SMU_168	transcriptional regulator	0.185	0.291	1.18099	no	down
SMU_169	50S ribosomal protein L13	0.924	0.953	1.02811	no	up
SMU_170	30S ribosomal protein S9	0.796	0.867	1.02101	no	up
SMU_172	cell growth regulatory protein	5.16e-08	6.5e-07	2	no	down
SMU_173	ppGpp-regulated growth inhibitor	7.02e-07	6.36e-06	1.95884	no	down
SMU_174c	hypothetical protein	0.0043	0.0129	1.40444	no	down
SMU_175	hypothetical protein	1	1	1	no	no change
SMU_176	hypothetical protein	1	1	1	no	no change
SMU_177	hypothetical protein	1.79e-09	2.96e-08	1.95884	no	up
SMU_178	hypothetical protein	3.15e-06	2.5e-05	1.71713	no	up
SMU_179	hypothetical protein	0.926	0.954	1.00696	no	down
SMU_180	oxidoreductase	0.321	0.442	1.10191	no	up
SMU_181	mevalonate kinase	2.52e-06	2.03e-05	1.54756	no	down
SMU_182	iron ABC transporter ATP-binding protein	0.00189	0.00638	1.67018	no	down
SMU_183	Mn/Zn ABC transporter	0.308	0.43	1.19748	no	down
SMU_184	ABC transporter metal binding lipoprotein	0.236	0.351	1.20581	no	down
SMU_185	hypothetical protein	0.027	0.0605	2.42839	no	down
SMU_186	metal-dependent transcriptional regulator	0.172	0.275	1.14076	no	down
SMU_187c	hypothetical protein	0.364	0.484	1.13288	no	up
SMU_188c	heat shock protein 33	0.511	0.627	1.10191	no	up
SMU_189	hypothetical protein	0.00869	0.0232	1.68179	no	down
SMU_191c	integrase	0.46	0.575	1.13288	no	down
SMU_193c	hypothetical protein	0.04	0.0849	1.38511	no	down
SMU_194c	hypothetical protein	0.273	0.391	1.32869	no	up
SMU_195c	hypothetical protein	0.329	0.45	1.27456	no	up
SMU_196c	transfer protein	0.00788	0.0214	1.52626	no	up
SMU_197c	hypothetical protein	0.00916	0.0243	1.58008	no	up
SMU_198c	conjugative transposon protein	0.449	0.566	1.10957	no	up
SMU_199c	hypothetical protein	0.115	0.198	1.42405	no	down
SMU_200c	hypothetical protein	0.171	0.274	1.31039	no	down
SMU_201c	transposon protein	0.12	0.206	1.54756	no	down
SMU_202c	hypothetical protein	0.168	0.271	1.30134	no	down
SMU_204c	hypothetical protein	0.0714	0.137	1.7411	no	down
SMU_205c	hypothetical protein	1.94e-05	0.000123	2.56685	yes	down
SMU_206c	hypothetical protein	9.87e-13	2.75e-11	3.43426	yes	down
SMU_207c	transposon protein	9.14e-12	2.41e-10	2.9897	yes	down
SMU_208c	transposon protein	1.89e-11	4.71e-10	2.78949	yes	down
SMU_209c	hypothetical protein	9.52e-09	1.32e-07	2.67586	yes	down
SMU_210c	hypothetical protein	4.53e-10	8.45e-09	2.82843	yes	down
SMU_211c	hypothetical protein	0.00162	0.00563	1.86607	no	down
SMU_212c	hypothetical protein	2.06e-07	2.08e-06	3.43426	yes	down
SMU_213c	hypothetical protein	0.0177	0.0422	2.18859	yes	down
SMU_214c	hypothetical protein	0.00016	0.000768	2.34567	yes	down
SMU_215c	hypothetical protein	0.00258	0.00818	2.67586	yes	down
SMU_216c	hypothetical protein	1.16e-07	1.28e-06	3.11666	yes	down
SMU_217c	hypothetical protein	1.5e-05	9.91e-05	1.97247	no	down
SMU_218	transcriptional regulator	1.92e-07	1.97e-06	1.91853	no	down
SMU_219	hypothetical protein	1.7e-22	1.36e-20	3.50642	yes	down
SMU_220c	hypothetical protein	0.428	0.548	1.11729	no	up
SMU_221c	integrase	0.000275	0.00123	1.49485	no	up
SMU_222c	integrase fragment	0.965	0.981	1.09429	no	up
SMU_223c	hypothetical protein	0.699	0.791	1.48452	no	up
SMU_224c	hypothetical protein	0.0633	0.124	1.29235	no	up
SMU_225c	hypothetical protein	0.0462	0.0961	1.49485	no	down
SMU_226c	transposase	0.0434	0.0909	1.25701	no	up
SMU_227c	hypothetical protein	0.674	0.772	1.06437	no	up
SMU_228	alkaline-shock protein-like protein	0.398	0.518	1.04247	no	down
SMU_229	hypothetical protein	0.586	0.696	1.04972	no	down
SMU_231	acetolactate synthase catalytic subunit	0.0001	0.000523	1.52626	no	down
SMU_232	acetolactate synthase small subunit	8.72e-06	6.18e-05	1.48452	no	down
SMU_233	ketol-acid reductoisomerase	9.96e-06	6.93e-05	1.56917	no	down
SMU_234	threonine dehydratase	0.000936	0.00354	1.39474	no	up
SMU_235	hypothetical protein	0.701	0.791	1.04972	no	up
SMU_236c	transcriptional regulator	0.269	0.388	1.13288	no	down
SMU_237c	hypothetical protein	0.733	0.816	1.04972	no	down
SMU_238c	ABC transporter ATP-binding protein	0.169	0.272	1.18921	no	down
SMU_239c	hypothetical protein	0.0128	0.0321	1.49485	no	down
SMU_241c	amino acid ABC transporter ATP-binding protein	0.000567	0.00232	1.59107	no	down
SMU_242c	amino acid ABC transporter permease	1.13e-05	7.75e-05	1.8025	no	down
SMU_243	hypothetical protein	0.324	0.446	1.14076	no	up
SMU_244	undecaprenyl pyrophosphate phosphatase	0.27	0.388	1.18921	no	up
SMU_245	adaptor protein MecA	0.00744	0.0204	1.32869	no	up
SMU_246	glycosyl transferase N-acetylglucosaminyltransferase RgpG	7.07e-05	0.000384	1.47427	no	up
SMU_247	ABC transporter ATP-binding protein	0.794	0.866	1.00696	no	down
SMU_248	ABC transporter membrane protein	0.219	0.334	1.1487	no	up
SMU_249	NifS protein-like protein class-V aminotransferase	0.212	0.325	1.14076	no	up
SMU_250	nitrogen fixation-like protein, NifU	0.531	0.646	1.10191	no	up
SMU_251	ABC transporter membrane protein	0.238	0.352	1.12506	no	up
SMU_252	hypothetical protein	0.558	0.669	1.07923	no	up
SMU_253	D-alanyl-D-alanine carboxypeptidase	0.282	0.401	1.12506	no	down
SMU_255	oligopeptide ABC transporter substrate-binding protein OppA	1.93e-05	0.000123	1.68179	no	down
SMU_256	oligopeptide transport system permease OppB	0.0454	0.0944	1.27456	no	down
SMU_257	transmembrane permease OppC	0.126	0.214	1.18921	no	down
SMU_258	oligopeptide ABC transporter ATP-binding protein OppD	0.0369	0.0792	1.24833	no	down
SMU_259	oligopeptide ABC transporter ATP-binding protein OppF	0.0239	0.0547	1.27456	no	down
SMU_260	hypothetical protein	0.0135	0.0335	1.28343	no	down
SMU_261c	transcriptional regulator	0.000856	0.00327	1.76541	no	up
SMU_262	putrescine carbamoyltransferase	1.22e-07	1.32e-06	2.2974	yes	up
SMU_263	amino acid antiporter	1.41e-08	1.92e-07	2.14355	yes	up
SMU_264	agmatine deiminase	6.88e-08	8.16e-07	2.07053	yes	up
SMU_265	amino acid kinase	0.000234	0.00107	1.69349	no	up
SMU_267c	bifunctional glutamate--cysteine ligase/glutathione synthetase	0.62	0.724	1.04247	no	down
SMU_268	adenylosuccinate synthetase	0.839	0.897	1.01396	no	down
SMU_270	PTS system ascorbate-specific transporter subunit IIC	0.0105	0.0272	1.45397	no	up
SMU_271	PTS system transporter subunit IIB	0.21	0.323	1.10191	no	down
SMU_272	PTS system transporter subunit IIA	0.553	0.666	1.04247	no	down
SMU_273	3-keto-L-gulonate-6-phosphate decarboxylase	0.417	0.538	1.08673	no	down
SMU_274	L-xylulose 5-phosphate 3-epimerase	0.876	0.921	1.01396	no	up
SMU_275	L-ribulose-5-phosphate 4-epimerase	0.546	0.659	1.07923	no	down
SMU_276c	hypothetical protein	1	1	1	no	no change
SMU_277	hypothetical protein	0.00398	0.012	1.39474	no	down
SMU_278	hypothetical protein	0.0318	0.0697	1.33793	no	down
SMU_279	hypothetical protein	0.0401	0.085	1.47427	no	down
SMU_281	hypothetical protein	0.0266	0.0597	1.38511	no	down
SMU_283	hypothetical protein	0.211	0.324	1.11729	no	down
SMU_284	hypothetical protein	0.602	0.71	1.04972	no	down
SMU_285	hypothetical protein	0.0248	0.0564	1.37554	no	down
SMU_286	ABC transporter ATP-binding protein ComA	0.998	0.999	1.00696	no	down
SMU_287	ComB, accessory factor for ComA	0.249	0.364	1.11729	no	down
SMU_289	transcriptional regulator	0.999	1	1.00696	no	down
SMU_290	L-ascorbate 6-phosphate lactonase	0.283	0.402	1.15669	no	up
SMU_291	transketolase	0.425	0.545	1.09429	no	up
SMU_292	transcriptional regulator	0.817	0.882	1.02811	no	up
SMU_293	hypothetical protein	0.535	0.648	1.06437	no	down
SMU_294	hypothetical protein	0.326	0.448	1.21419	no	up
SMU_295	hypothetical protein	0.0123	0.0309	1.59107	no	up
SMU_296	hypothetical protein	0.0583	0.116	1.27456	no	up
SMU_297	DNA polymerase I	0.0532	0.107	1.23971	no	up
SMU_298	hypothetical protein	0.0483	0.0993	1.27456	no	up
SMU_299c	bacteriocin peptide	0.177	0.281	1.38511	no	up
SMU_300	queuine tRNA-ribosyltransferase	0.00737	0.0203	1.42405	no	up
SMU_301	hypothetical protein	0.0109	0.0281	1.43396	no	up
SMU_302	hypothetical protein	0.00434	0.013	1.40444	no	up
SMU_303	hypothetical protein	0.00632	0.0178	1.28343	no	down
SMU_304	deaminase	0.0113	0.0292	1.25701	no	down
SMU_305	hypothetical protein	0.0494	0.101	1.20581	no	down
SMU_307	glucose-6-phosphate isomerase	3.28e-05	0.000195	1.58008	no	down
SMU_308	sorbitol-6-phosphate 2-dehydrogenase	0.787	0.862	1.02811	no	down
SMU_309	regulator of sorbitol operon	0.984	0.991	1.00696	no	down
SMU_310	sorbitol operon activator	0.902	0.937	1.04972	no	up
SMU_311	PTS system sorbitol (glucitol) transporter subunit IIC2	0.462	0.577	1.1487	no	up
SMU_312	PTS system sorbitol phosphotransferase transporter subunit IIBC	0.404	0.523	1.14076	no	up
SMU_313	PTS system sorbitol-specific transporter subunit IIA	0.615	0.72	1.06437	no	down
SMU_314	hypothetical protein	1	1	1	no	no change
SMU_317	2,3,4,5-tetrahydropyridine-2,6-dicarboxylate N-acetyltransferase	0.0069	0.0192	1.42405	no	up
SMU_318	hippurate hydrolase	0.00744	0.0204	1.30134	no	up
SMU_320	5-formyltetrahydrofolate cyclo-ligase	0.155	0.256	1.18921	no	up
SMU_321	hypothetical protein	0.0838	0.156	1.21419	no	up
SMU_322c	glucose-1-phosphate uridylyltransferase	0.0439	0.0918	1.23114	no	up
SMU_323	NAD(P)H-dependent glycerol-3-phosphate dehydrogenase	0.00398	0.012	1.34723	no	up
SMU_325	deoxyuridine 5'-triphosphate nucleotidohydrolase	0.0418	0.0881	1.32869	no	up
SMU_326	hypothetical protein	0.0855	0.158	1.25701	no	up
SMU_327	DNA repair protein RadA	0.00917	0.0243	1.29235	no	up
SMU_328	carbonic anhydrase	6.81e-05	0.000374	1.56917	no	up
SMU_329	hypothetical protein	2.3e-27	2.32e-25	3.11666	yes	up
SMU_330	glutamyl-tRNA synthetase	0.149	0.247	1.1487	no	down
SMU_331	transcriptional regulator	0.238	0.353	1.10191	no	down
SMU_332	hypothetical protein	0.337	0.459	1.07923	no	down
SMU_333	hypothetical protein	0.000998	0.00374	1.39474	no	down
SMU_334	argininosuccinate synthase	0.042	0.0884	1.21419	no	down
SMU_335	argininosuccinate lyase	0.00236	0.00761	1.3566	no	up
SMU_336	ribonuclease P	0.41	0.529	1.04247	no	down
SMU_337	hypothetical protein	0.113	0.197	1.1487	no	down
SMU_338	RNA-binding protein	0.185	0.291	1.12506	no	down
SMU_339	hypothetical protein	0.128	0.216	1.1487	no	down
SMU_340	50S ribosomal protein L34	0.000891	0.00339	1.41421	no	down
SMU_341	deoxyribonuclease	0.0828	0.154	1.19748	no	up
SMU_342	hypothetical protein	0.0149	0.0362	1.31039	no	up
SMU_343	hypothetical protein	0.141	0.236	1.22264	no	up
SMU_344	hypothetical protein	0.0673	0.13	1.39474	no	up
SMU_345c	hypothetical protein	0.535	0.648	1.14076	no	up
SMU_346	NADH dehydrogenase; NAD(P)H nitroreductase	6.28e-05	0.000349	1.71713	no	up
SMU_348	histidine triad (HIT) hydrolase	0.0014	0.00505	1.55833	no	up
SMU_349	KsgA/Dim1 family 16S ribosomal RNA methyltransferase	0.000158	0.00076	1.81504	no	up
SMU_350	hypothetical protein	0.000481	0.00203	1.65864	no	up
SMU_351	GTPase RsgA	0.805	0.874	1.00696	no	down
SMU_352	ribulose-phosphate 3-epimerase	0.341	0.462	1.14076	no	up
SMU_353	hypothetical protein	0.0648	0.126	1.22264	no	up
SMU_354	hypothetical protein	0.00187	0.00637	1.34723	no	up
SMU_355	CMP-binding factor	0.0114	0.0292	1.28343	no	up
SMU_356	pur operon repressor	3.4e-07	3.3e-06	1.6245	no	down
SMU_357	30S ribosomal protein S12	0.151	0.25	1.21419	no	up
SMU_358	30S ribosomal protein S7	0.169	0.272	1.19748	no	up
SMU_359	elongation factor G	0.00268	0.00851	1.34723	no	up
SMU_360	extracellular glyceraldehyde-3-phosphate dehydrogenase	2.99e-07	2.93e-06	1.90528	no	down
SMU_361	phosphoglycerate kinase	1.22e-07	1.32e-06	1.94531	no	down
SMU_362	hypothetical protein	0.269	0.387	1.11729	no	down
SMU_363	transcriptional regulator; glutamine synthetase repressor	9.17e-09	1.28e-07	2.23457	yes	down
SMU_364	glutamate--ammonia ligase	5.18e-08	6.5e-07	1.91853	no	down
SMU_365	glutamate synthase	1.63e-07	1.69e-06	1.75321	no	down
SMU_366	glutamate synthase	8.34e-08	9.65e-07	1.72907	no	down
SMU_367	hypothetical protein	0.00655	0.0183	1.27456	no	down
SMU_368c	hypothetical protein	0.0261	0.0589	1.24833	no	up
SMU_369c	hypothetical protein	0.714	0.801	1.1487	no	up
SMU_370	ABC transporter ATP-binding protein	0.37	0.49	1.14076	no	up
SMU_371	hypothetical protein	0.0575	0.115	1.42405	no	up
SMU_372	hypothetical protein	0.627	0.73	1.07177	no	up
SMU_373	hypothetical protein	0.196	0.306	1.23971	no	up
SMU_374	oxidoreductase	0.431	0.55	1.16473	no	up
SMU_375	hypothetical protein	0.678	0.773	1.07177	no	up
SMU_376	aminotransferase	0.308	0.43	1.1487	no	up
SMU_378	hypothetical protein	0.0265	0.0596	1.53688	no	down
SMU_379	hypothetical protein	0.00176	0.00604	2.23457	yes	down
SMU_381c	hypothetical protein	0.0802	0.15	1.23114	no	down
SMU_382c	oxidoreductase	0.159	0.26	1.26576	no	up
SMU_383c	reductase	0.164	0.266	1.22264	no	up
SMU_384	hypothetical protein	0.598	0.708	1.02811	no	down
SMU_385	glycoprotein endopeptidase	0.843	0.899	1.00696	no	down
SMU_386	ribosomal-protein-alanine acetyltransferase	0.471	0.585	1.04972	no	down
SMU_387	UGMP family protein	0.195	0.304	1.14076	no	up
SMU_388	branched-chain amino acid ABC transporter permease	0.00585	0.0167	1.31951	no	up
SMU_389	hypothetical protein	0.119	0.205	1.24833	no	up
SMU_390	hypothetical protein	0.527	0.641	1.31039	no	up
SMU_391c	hypothetical protein	1.3e-09	2.25e-08	1.86607	no	down
SMU_392c	hypothetical protein	0.0123	0.031	1.30134	no	up
SMU_393	hypothetical protein	0.271	0.39	1.09429	no	down
SMU_394c	hypothetical protein	0.227	0.343	1.09429	no	down
SMU_395	x-prolyl-dipeptidyl aminopeptidase	0.384	0.505	1.07923	no	up
SMU_396	glycerol uptake facilitator protein	0.342	0.463	1.10191	no	down
SMU_399	hypothetical protein	0.22	0.335	1.1487	no	up
SMU_400	secreted esterase	0.114	0.198	1.18099	no	up
SMU_401c	hypothetical protein	0.448	0.566	1.13288	no	up
SMU_402	pyruvate formate-lyase	3.95e-08	5.02e-07	1.86607	no	down
SMU_403	DNA polymerase IV	0.0597	0.119	1.22264	no	up
SMU_404c	hypothetical protein	0.124	0.212	1.28343	no	up
SMU_405c	transcriptional regulator	0.0373	0.08	1.29235	no	down
SMU_406c	hypothetical protein	0.239	0.353	1.1487	no	up
SMU_407	hypothetical protein	2.83e-06	2.26e-05	2.11404	yes	up
SMU_408	permease	0.0487	0.0998	1.23114	no	up
SMU_409	hypothetical protein	0.674	0.772	1.01396	no	down
SMU_410	transcriptional regulator	0.000254	0.00115	1.49485	no	up
SMU_411c	hypothetical protein	2.98e-11	7.08e-10	2.05623	yes	down
SMU_412c	cell-cycle regulation protein	0.000599	0.00243	1.49485	no	down
SMU_413	ABC transporter ATP-binding protein	0.0292	0.0641	1.27456	no	up
SMU_414	ABC transporter permease	0.000585	0.00239	1.39474	no	up
SMU_415	hypothetical protein	0.391	0.511	1.09429	no	up
SMU_416	tRNA (guanine-N(7)-)-methyltransferase	0.233	0.349	1.1487	no	up
SMU_417	ribosome maturation protein RimP	0.0989	0.177	1.27456	no	up
SMU_418	transcription elongation factor NusA	0.017	0.0407	1.31039	no	up
SMU_419	hypothetical protein	0.454	0.57	1.18921	no	up
SMU_420	hypothetical protein	0.00974	0.0255	1.45397	no	up
SMU_421	translation initiation factor IF-2	0.000253	0.00115	1.43396	no	up
SMU_422	ribosome-binding factor A	5.56e-06	4.16e-05	1.77769	no	up
SMU_423	hypothetical protein	1.82e-05	0.000116	2.12874	yes	down
SMU_424	negative transcriptional regulator, CopY	3.02e-11	7.08e-10	2.71321	yes	down
SMU_426	copper-transporting ATPase	0.00222	0.00734	1.76541	no	down
SMU_427	copper chaperone	0.000136	0.000667	1.68179	no	down
SMU_428	hypothetical protein	0.00411	0.0124	1.31039	no	down
SMU_429c	hypothetical protein	0.504	0.62	1.06437	no	down
SMU_431	ABC transporter ATP-binding protein	0.000191	0.000898	1.70527	no	down
SMU_432	ABC transporter	0.00123	0.00452	1.59107	no	down
SMU_433	transcriptional regulator	0.021	0.0493	1.32869	no	up
SMU_434	hypothetical protein	0.0146	0.0356	1.38511	no	up
SMU_435	N-acetylglucosamine-6-phosphate deacetylase	2.58e-06	2.08e-05	1.69349	no	down
SMU_436c	transposase, ISSmu1	0.0934	0.169	1.21419	no	down
SMU_438c	(R)-2-hydroxyglutaryl-CoA dehydratase activator-like protein	3.36e-46	5.37e-44	5.73582	yes	down
SMU_439	transcriptional regulator	0.74	0.822	1.02811	no	down
SMU_440	hypothetical protein	0.273	0.391	1.11729	no	down
SMU_441	transcriptional regulator	0.224	0.34	1.1487	no	down
SMU_442	hypothetical protein	0.589	0.699	1.02811	no	down
SMU_444	hypothetical protein	1	1	1	no	no change
SMU_445	glycyl-tRNA synthetase subunit alpha	0.0601	0.119	1.28343	no	down
SMU_446	glycyl-tRNA synthetase subunit beta	0.0672	0.13	1.29235	no	down
SMU_447	hypothetical protein	0.00701	0.0194	1.56917	no	down
SMU_448	hypothetical protein	0.000456	0.00193	1.48452	no	down
SMU_449	gamma-glutamyl kinase	0.013	0.0326	1.28343	no	up
SMU_450	gamma-glutamyl phosphate reductase	0.000607	0.00244	1.40444	no	up
SMU_451	hypothetical protein	0.527	0.641	1.32869	no	down
SMU_453	16S rRNA m(4)C1402 methyltransferase	0.0331	0.0722	1.24833	no	up
SMU_454	cell division protein	0.00304	0.00949	1.49485	no	up
SMU_455	penicillin-binding protein 2X	1.26e-05	8.44e-05	1.54756	no	up
SMU_456	phospho-N-acetylmuramoyl-pentapeptide-transferase	5.26e-05	0.000299	1.50525	no	up
SMU_457	hypothetical protein	0.805	0.874	1.23114	no	up
SMU_458	ATP-dependent RNA helicase	0.335	0.457	1.12506	no	up
SMU_459	ABC transporter amino acid binding protein	2.37e-07	2.36e-06	1.81504	no	down
SMU_460	amino acid ABC transporter permease	0.000113	0.000575	1.76541	no	down
SMU_461	amino acid ABC transporter ATP-binding protein	5.48e-08	6.79e-07	1.98618	no	down
SMU_462	hypothetical protein	0.155	0.256	1.16473	no	down
SMU_463	thioredoxin reductase	0.00469	0.014	1.36604	no	up
SMU_464	nicotinate phosphoribosyltransferase	0.0612	0.121	1.20581	no	up
SMU_465	NAD synthetase	0.0477	0.0983	1.23114	no	up
SMU_466	cysteine aminopeptidase	0.0419	0.0883	1.23114	no	up
SMU_467	penicillin-binding protein 1a; membrane carboxypeptidase	0.11	0.192	1.17283	no	up
SMU_469	Holliday junction-specific endonuclease	0.271	0.389	1.14076	no	up
SMU_470	hypothetical protein	0.107	0.189	1.36604	no	up
SMU_471	hypothetical protein	0.654	0.753	1.00696	no	down
SMU_472	N-6 adenine-specific DNA methylase	1.2e-07	1.31e-06	1.8025	no	up
SMU_473	hypothetical protein	0.0021	0.00699	1.45397	no	up
SMU_474	S-ribosylhomocysteinase	9.83e-05	0.000513	1.42405	no	down
SMU_475	hypothetical protein	0.0579	0.116	1.25701	no	up
SMU_478	guanylate kinase	0.825	0.886	1.00696	no	down
SMU_479	DNA-directed RNA polymerase subunit omega	0.302	0.422	1.06437	no	down
SMU_480	primosome assembly protein PriA	5.78e-05	0.000324	1.56917	no	up
SMU_481	methionyl-tRNA formyltransferase	2.43e-06	1.99e-05	1.87905	no	up
SMU_482	16S rRNA (cytosine(967)-C(5))-methyltransferase	3.29e-06	2.56e-05	1.77769	no	up
SMU_483	phosphoprotein phosphatase	0.0411	0.087	1.24833	no	up
SMU_484	serine/threonine protein kinase	0.0739	0.14	1.20581	no	up
SMU_485	hypothetical protein	0.86	0.912	1.00696	no	down
SMU_486	histidine kinase	0.931	0.959	1.02101	no	up
SMU_487	response regulator	0.718	0.804	1.03526	no	down
SMU_488	hydrolase	0.7	0.791	1.02811	no	down
SMU_489	hypothetical protein	0.0729	0.139	1.21419	no	down
SMU_490	pyruvate formate-lyase activating enzyme	0.000246	0.00112	1.55833	no	down
SMU_491	DeoR-type transcriptional regulator	0.00125	0.00458	1.46409	no	down
SMU_493	formate acetyltransferase	8.31e-09	1.17e-07	1.8025	no	down
SMU_494	fructose-6-phosphate aldolase	1.36e-05	9.09e-05	1.84038	no	down
SMU_495	glycerol dehydrogenase	0.000192	0.000901	1.6245	no	down
SMU_496	cysteine synthetase A	1.82e-23	1.66e-21	3.75809	yes	down
SMU_497c	hypothetical protein	0.000255	0.00116	1.61328	no	down
SMU_498	late competence protein	0.389	0.509	1.15669	no	up
SMU_499	late competence protein	0.342	0.463	1.21419	no	down
SMU_500	ribosome-associated protein	2.92e-13	9.05e-12	2.42839	yes	down
SMU_501	hypothetical protein	0.12	0.205	1.15669	no	down
SMU_502	hypothetical protein	0.074	0.14	1.20581	no	down
SMU_503c	hypothetical protein	8.44e-15	3.36e-13	3.41054	yes	down
SMU_504	site-specific DNA-methyltransferase	0.29	0.41	1.10957	no	down
SMU_505	adenine-specific DNA methylase	0.191	0.298	1.14076	no	down
SMU_506	type II restriction endonuclease	0.866	0.914	1	no	down
SMU_507	DeoR family transcriptional regulator	0.94	0.964	1.03526	no	up
SMU_508	hypothetical protein	0.455	0.57	1.08673	no	down
SMU_509	hypothetical protein	0.0608	0.12	1.24833	no	down
SMU_510c	hypothetical protein	1.01e-27	1.07e-25	3.73213	yes	down
SMU_512c	hypothetical protein	0.555	0.667	1.05702	no	down
SMU_513	hypothetical protein	0.00238	0.00765	1.53688	no	down
SMU_514	transcriptional regulator	0.0589	0.117	1.31951	no	down
SMU_515	hypothetical protein	0.0509	0.103	1.41421	no	down
SMU_516	hypothetical protein	0.164	0.267	1.23114	no	up
SMU_517	phosphopantetheine adenylyltransferase	0.00108	0.00401	1.48452	no	up
SMU_518	hypothetical protein	0.000282	0.00125	1.43396	no	up
SMU_520	hypothetical protein	0.144	0.24	1.1487	no	down
SMU_521	hypothetical protein	2.21e-06	1.85e-05	1.69349	no	up
SMU_522	23S rRNA (adenine(2503)-C(2))-methyltransferase RlmN	1.33e-07	1.41e-06	1.68179	no	up
SMU_523	hypothetical protein	8.55e-06	6.08e-05	1.71713	no	up
SMU_524	ABC transporter ATP-binding protein	0.00476	0.0141	1.31039	no	up
SMU_525	ABC transporter ATP-binding protein	0.0194	0.0458	1.24833	no	up
SMU_526c	transcriptional regulator	0.209	0.322	1.1487	no	down
SMU_527	hypothetical protein	0.504	0.62	1.07923	no	up
SMU_528c	hypothetical protein	0.0146	0.0356	1.3566	no	down
SMU_529	hypothetical protein	1	1	1	no	no change
SMU_530c	hypothetical protein	0.00522	0.0151	1.37554	no	up
SMU_531	chorismate mutase	0.0237	0.0543	1.6358	no	up
SMU_532	anthranilate synthase component I	2.71e-05	0.000165	1.64718	no	up
SMU_533	anthranilate synthase component II	9.19e-05	0.000481	1.67018	no	up
SMU_534	anthranilate phosphoribosyltransferase	0.000281	0.00125	1.50525	no	up
SMU_535	indole-3-glycerol phosphate synthase	0.000856	0.00327	1.50525	no	up
SMU_536	N-(5'-phosphoribosyl)anthranilate isomerase	0.000145	0.000704	1.6358	no	up
SMU_537	tryptophan synthase subunit beta	0.00204	0.00683	1.47427	no	up
SMU_538	tryptophan synthase subunit alpha	0.00648	0.0181	1.44393	no	up
SMU_539c	signal peptidase type IV	0.789	0.862	1.06437	no	down
SMU_540	peroxide resistance protein Dpr	6.43e-05	0.000356	1.65864	no	down
SMU_541	hypothetical protein	0.465	0.579	1	no	up
SMU_542	glucose kinase	0.1	0.179	1.18099	no	up
SMU_543	hypothetical protein	0.599	0.709	1.10957	no	up
SMU_545	hypothetical protein	1	1	1	no	no change
SMU_546	GTP-binding protein	0.898	0.937	1.01396	no	up
SMU_547	hypothetical protein	0.573	0.684	1.02101	no	up
SMU_548	UDP-N-acetylmuramoyl-L-alanyl-D-glutamate synthetase	0.809	0.876	1.01396	no	down
SMU_549	undecaprenyldiphospho-muramoylpentapeptide beta-N-acetylglucosaminyltransferase	0.722	0.808	1.02811	no	down
SMU_550	cell division protein FtsQ	0.00136	0.00495	1.36604	no	down
SMU_551	cell division protein FtsA	0.512	0.628	1.09429	no	up
SMU_552	cell division protein FtsZ	0.897	0.937	1.02811	no	up
SMU_553	hypothetical protein	0.998	0.999	1.02101	no	up
SMU_554	hypothetical protein	0.773	0.851	1	no	down
SMU_555	hypothetical protein	0.389	0.509	1.02811	no	down
SMU_556	hypothetical protein	0.817	0.882	1.03526	no	up
SMU_557	cell division protein DivIVA	0.987	0.993	1.01396	no	up
SMU_558	isoleucyl-tRNA synthetase	0.328	0.449	1.10957	no	down
SMU_560c	hypothetical protein	9.39e-08	1.06e-06	1.60214	no	down
SMU_561c	hydrolase (MutT family)	0.0286	0.0632	1.23114	no	down
SMU_562	ATP-dependent protease ClpE	0.689	0.784	1.06437	no	down
SMU_563	ornithine carbamoyltransferase	0.315	0.436	1.14076	no	down
SMU_564	hypothetical protein	0.00369	0.0113	1.44393	no	down
SMU_565c	transposase, ISSmu1	1	1	1	no	no change
SMU_566c	hypothetical protein	0.228	0.343	1.1487	no	down
SMU_567	glutamine ABC transporter permease	0.258	0.374	1.09429	no	down
SMU_568	amino acid ABC transporter ATP-binding protein	0.721	0.807	1.02811	no	down
SMU_569	ferrous ion transport protein A	0.00288	0.00908	1.41421	no	down
SMU_570	ferrous ion transport protein B	0.0267	0.0599	1.25701	no	down
SMU_571	hypothetical protein	0.0167	0.04	1.42405	no	down
SMU_572	bifunctional 5,10-methylene-tetrahydrofolate dehydrogenase/ 5,10-methylene-tetrahydrofolate cyclohydrolase	0.000226	0.00104	1.44393	no	up
SMU_573	hypothetical protein	0.00587	0.0167	1.31951	no	up
SMU_574c	hypothetical protein	0.899	0.937	1.02811	no	up
SMU_575c	hypothetical protein	0.255	0.37	1.46409	no	down
SMU_576	response regulator LytR	0.458	0.574	1.10957	no	up
SMU_577	histidine kinase LytS	0.609	0.715	1.04972	no	up
SMU_580	exodeoxyribonuclease VII large subunit	0.932	0.959	1	no	up
SMU_581	exodeoxyribonuclease VII small subunit	0.169	0.272	1.12506	no	down
SMU_582	farnesyl diphosphate synthase	0.888	0.932	1	no	up
SMU_583	hemolysin	0.887	0.931	1	no	up
SMU_584	arginine repressor ArgR	0.325	0.446	1.07923	no	down
SMU_585	DNA repair protein RecN	0.731	0.815	1.02811	no	up
SMU_586	hypothetical protein	0.609	0.715	1.02811	no	down
SMU_587	hypothetical protein	0.488	0.604	1.04972	no	down
SMU_588	hypothetical protein	0.686	0.781	1.06437	no	up
SMU_589	DNA-binding protein	0.000959	0.00362	1.49485	no	down
SMU_590c	transposase, fragment	0.000184	0.00087	2.34567	yes	up
SMU_591c	hypothetical protein	1.39e-10	2.93e-09	2.23457	yes	up
SMU_592c	transcriptional regulator	5.13e-06	3.86e-05	2.20381	yes	up
SMU_593	ferric uptake regulator protein FurR	0.117	0.202	1.24833	no	up
SMU_594	hypothetical protein	0.0732	0.139	1.42405	no	down
SMU_595	dihydroorotate dehydrogenase 1A	0.00622	0.0176	1.33793	no	down
SMU_596	2,3-bisphosphoglycerate-dependent phosphoglycerate mutase	0.000176	0.000835	1.51572	no	down
SMU_597	penicillin-binding protein 2b	0.338	0.459	1.10191	no	up
SMU_598	recombination protein RecR	0.756	0.835	1.00696	no	down
SMU_599	D-alanyl-alanine synthetase A	0.00856	0.0229	1.29235	no	down
SMU_600c	hypothetical protein	0.0521	0.105	1.21419	no	down
SMU_602	sodium-dependent transporter	4.47e-10	8.45e-09	1.94531	no	down
SMU_603	UDP-N-acetylmuramoylalanyl-D-glutamyl-2,6- diaminopimelate-D-alanyl-D-alanyl ligase pentapeptide synthase	0.103	0.183	1.16473	no	down
SMU_604	hypothetical protein	0.295	0.416	1.23114	no	up
SMU_605	hypothetical protein	0.0512	0.104	1.31039	no	up
SMU_606	hypothetical protein	0.0052	0.0151	1.36604	no	up
SMU_607	hypothetical protein	0.235	0.35	1.1487	no	up
SMU_608	peptide chain release factor 3	0.82	0.884	1.02811	no	down
SMU_609	40K cell wall protein	1.47e-57	2.56e-55	5.89708	yes	down
SMU_610	cell surface antigen SpaP	0.977	0.987	1.00696	no	down
SMU_611	ATP-dependent RNA helicase, DEAD-box family	1.69e-09	2.87e-08	1.91853	no	up
SMU_613	hypothetical protein	0.000137	0.000667	1.8025	no	up
SMU_614	hypothetical protein	0.00383	0.0117	2.09943	yes	up
SMU_616	hypothetical protein	9.31e-21	5.77e-19	3.43426	yes	down
SMU_618	hypothetical protein	5.13e-25	4.93e-23	3.36359	yes	down
SMU_620	hypothetical protein	3.74e-05	0.000219	2	yes	down
SMU_621c	hypothetical protein	0.438	0.557	1.06437	no	down
SMU_622c	hypothetical protein	0.00911	0.0242	1.3566	no	down
SMU_623c	deacetylase	0.141	0.236	1.15669	no	down
SMU_624	1-acylglycerol-3-phosphate O-acyltransferase	0.922	0.953	1.02811	no	up
SMU_625	competence protein	3.65e-07	3.52e-06	2.39496	yes	up
SMU_626	competence protein	2.87e-08	3.77e-07	3.36359	yes	up
SMU_627	hypothetical protein	0.0768	0.144	1.17283	no	down
SMU_628	DNA polymerase III subunit delta	0.114	0.198	1.18921	no	up
SMU_629	manganese-type superoxide dismutase, Fe/Mn-SOD	0.709	0.797	1.03526	no	down
SMU_630	hypothetical protein	0.214	0.328	1.13288	no	up
SMU_631	hypothetical protein	0.0805	0.15	1.24833	no	up
SMU_632	transcriptional regulator	0.000409	0.00175	1.56917	no	down
SMU_633	thioesterase	1.25e-09	2.19e-08	1.82766	no	down
SMU_634	S-adenosylmethionine--tRNA ribosyltransferase-isomerase	0.000323	0.00141	1.46409	no	up
SMU_635	hypothetical protein	0.328	0.449	1.08673	no	down
SMU_636	N-acetylglucosamine-6-phosphate isomerase	0.992	0.996	1	no	up
SMU_637c	hypothetical protein	3.08e-05	0.000185	1.70527	no	up
SMU_638	16S rRNA pseudouridine(516) synthase	6.37e-05	0.000354	1.6358	no	up
SMU_639	acetyltransferase	0.000201	0.000934	1.65864	no	up
SMU_640c	GntR family transcriptional regulator	2.13e-05	0.000133	1.81504	no	up
SMU_641	oxidoreductase	0.00011	0.000563	2.07053	yes	up
SMU_642	hypothetical protein	0.00329	0.0102	1.97247	no	up
SMU_643	esterase	3.34e-05	0.000198	2.21914	yes	up
SMU_644	competence protein/transcription factor	1.22e-05	8.23e-05	2.67586	yes	up
SMU_645	oligopeptidase	0.793	0.866	1.03526	no	down
SMU_646	phosphatase	0.845	0.899	1.00696	no	down
SMU_647	methyltransferase	0.23	0.345	1.18099	no	up
SMU_648	foldase PrsA	0.105	0.186	1.17283	no	down
SMU_649	hypothetical protein	0.0798	0.149	1.19748	no	down
SMU_650	alanyl-tRNA synthetase	0.167	0.27	1.16473	no	down
SMU_651c	ABC transporter substrate-binding protein	0.315	0.436	1.18099	no	down
SMU_652c	nitrate ABC transporter ATP-binding protein	0.0975	0.175	1.31951	no	down
SMU_653c	ABC transporter permease	0.0875	0.161	1.38511	no	down
SMU_654	ABC transporter ATP-binding protein MutF	0.00163	0.00564	1.84038	no	up
SMU_655	protein MutE	0.0246	0.0561	1.93187	no	up
SMU_656	protein MutE	0.0551	0.111	1.43396	no	up
SMU_657	MutG	0.00377	0.0115	1.58008	no	up
SMU_658	hypothetical protein	0.428	0.548	1.14076	no	up
SMU_659	response regulator SpaR	0.0198	0.0467	1.43396	no	up
SMU_660	histidine kinase SpaK	0.0989	0.177	1.26576	no	up
SMU_661	transcriptional regulator	0.0179	0.0426	1.30134	no	down
SMU_662	hypothetical protein	0.174	0.277	1.23971	no	up
SMU_663	N-acetyl-gamma-glutamyl-phosphate reductase	4.23e-07	4.05e-06	3.07375	yes	up
SMU_664	bifunctional ornithine acetyltransferase/N-acetylglutamate synthase	1.14e-07	1.26e-06	2.96905	yes	up
SMU_665	acetylglutamate kinase	1.17e-05	7.94e-05	2.41162	yes	up
SMU_666	acetylornithine aminotransferase	6.19e-07	5.66e-06	2.09943	yes	up
SMU_667	ribonucleotide-diphosphate reductase subunit beta	3.25e-09	5.2e-08	2.17347	yes	up
SMU_668c	ribonucleotide-diphosphate reductase subunit alpha	2.75e-11	6.59e-10	2.32947	yes	up
SMU_669c	glutaredoxin	0.251	0.367	1.31951	no	up
SMU_670	aconitate hydratase	0.207	0.319	1.25701	no	up
SMU_671	citrate synthase	7.94e-13	2.28e-11	2.32947	yes	up
SMU_672	isocitrate dehydrogenase	1.68e-14	6.32e-13	2.47942	yes	up
SMU_673	hypothetical protein	1.74e-09	2.93e-08	2.2974	yes	up
SMU_674	phosphocarrier protein HPr	3.77e-08	4.83e-07	1.82766	no	down
SMU_675	PTS system transporter protein EI	0.000394	0.00169	1.48452	no	down
SMU_676	NADP-dependent glyceraldehyde-3-phosphate dehydrogenase	0.0662	0.129	1.20581	no	down
SMU_677	MerR family transcriptional regulator	0.0138	0.0341	1.45397	no	up
SMU_678	oxidoreductase	0.085	0.157	1.25701	no	up
SMU_679	oxidoreductase	0.35	0.47	1.12506	no	up
SMU_680	gamma-carboxymuconolactone decarboxylase subunit	0.59	0.699	1.12506	no	up
SMU_681	hypothetical protein	0.806	0.875	1.02811	no	down
SMU_682	hypothetical protein	0.39	0.51	1.09429	no	down
SMU_683	ATP-binding protein	0.997	0.999	1.00696	no	up
SMU_684	hypothetical protein	0.234	0.349	1.12506	no	down
SMU_685	hypothetical protein	0.0623	0.122	1.23971	no	down
SMU_687c	hypothetical protein	1	1	1	no	no change
SMU_688	hypothetical protein	0.0745	0.141	1.23114	no	down
SMU_689	hypothetical protein	0.0204	0.0479	1.32869	no	up
SMU_690	hypothetical protein	0.0228	0.0529	1.31039	no	up
SMU_691	peptidase T	0.215	0.328	1.12506	no	up
SMU_692	hypothetical protein	0.782	0.858	1.05702	no	up
SMU_694c	ferredoxin (4Fe-4S)	0.466	0.579	1.23114	no	up
SMU_695	hypothetical protein	6.51e-05	0.00036	1.49485	no	up
SMU_696	cytidylate kinase	1.38e-05	9.21e-05	1.55833	no	up
SMU_697	translation initiation factor IF-3	0.103	0.182	1.23971	no	up
SMU_698	50S ribosomal protein L35	0.437	0.557	1.00696	no	up
SMU_699	50S ribosomal protein L20	0.958	0.976	1.07177	no	up
SMU_700c	phosphoglycerate mutase	0.58	0.69	1.07923	no	up
SMU_701c	hypothetical protein	0.974	0.987	1.04972	no	up
SMU_702c	transcriptional regulator	0.653	0.752	1.01396	no	down
SMU_703c	hypothetical protein	0.976	0.987	1.01396	no	up
SMU_704c	autolysin; amidase	0.209	0.322	1.15669	no	up
SMU_706c	hypothetical protein	0.14	0.235	1.25701	no	up
SMU_707c	endolysin	0.9	0.937	1.02101	no	up
SMU_709	hypothetical protein	0.406	0.525	1.13288	no	up
SMU_711	hypothetical protein	0.135	0.229	1.23971	no	up
SMU_712	phosphoenolpyruvate carboxylase	2.19e-07	2.2e-06	1.72907	no	down
SMU_713	cell division protein FtsW	0.235	0.351	1.12506	no	up
SMU_714	elongation factor Tu	0.0692	0.134	1.21419	no	down
SMU_715	triosephosphate isomerase	1.55e-07	1.62e-06	1.85318	no	down
SMU_716	peptidoglycan branched peptide synthesis protein MurN	0.115	0.199	1.16473	no	down
SMU_717	peptidoglycan branched peptide synthesis protein MurM	0.185	0.291	1.13288	no	down
SMU_718c	hypothetical protein	0.0628	0.123	1.18921	no	down
SMU_719c	hypothetical protein	0.0294	0.0646	1.25701	no	down
SMU_720	Na+/solute symporter	0.0694	0.134	1.22264	no	up
SMU_721	hypothetical protein	0.0405	0.0858	1.33793	no	up
SMU_722	hypothetical protein	0.698	0.791	1.18921	no	up
SMU_723	cadmium-transporting ATPase	2.99e-10	5.98e-09	1.90528	no	up
SMU_724	glycerophosphoryl diester phosphodiesterase	0.0333	0.0724	1.33793	no	up
SMU_725c	hypothetical protein	0.151	0.251	1.21419	no	up
SMU_727	transcriptional regulator	0.459	0.574	1.09429	no	down
SMU_728	oxidoreductase	0.616	0.721	1.07177	no	down
SMU_730	hypothetical protein	0.405	0.525	1.06437	no	down
SMU_731	ABC transporter ATP-binding protein	0.506	0.622	1.07923	no	down
SMU_732	hypothetical protein	0.728	0.814	1.02811	no	down
SMU_734	hypothetical protein	0.984	0.991	1.02811	no	up
SMU_735	hypothetical protein	1.42e-06	1.22e-05	1.56917	no	down
SMU_737	hypothetical protein	0.0178	0.0425	1.38511	no	up
SMU_738	hypothetical protein	0.841	0.898	1.26576	no	up
SMU_739c	hypothetical protein	0.11	0.193	1.23971	no	up
SMU_741	hypothetical protein	0.109	0.191	1.18099	no	up
SMU_742	hypothetical protein	0.0898	0.164	1.19748	no	up
SMU_743	hypothetical protein	0.0893	0.163	1.19748	no	up
SMU_744	cell division protein FtsY	0.157	0.257	1.1487	no	up
SMU_745	drug-export protein; multidrug resistance protein	0.00881	0.0235	1.29235	no	up
SMU_746c	hypothetical protein	0.567	0.677	1.08673	no	up
SMU_747c	permease	0.711	0.798	1.06437	no	down
SMU_748	hypothetical protein	0.0174	0.0417	1.28343	no	down
SMU_750c	hypothetical protein	1	1	1	no	no change
SMU_751	transcriptional accessory protein	0.0747	0.141	1.19748	no	up
SMU_752	hypothetical protein	0.0439	0.0918	1.30134	no	up
SMU_753	hypothetical protein	0.811	0.878	1.12506	no	up
SMU_754	HPr kinase/phosphorylase	0.0135	0.0335	1.31039	no	up
SMU_755	prolipoprotein diacylglyceryl transferase	0.000276	0.00124	1.56917	no	up
SMU_756	hypothetical protein	0.00292	0.00919	1.49485	no	up
SMU_757	hypothetical protein	0.0265	0.0596	1.34723	no	up
SMU_758c	hypothetical protein	0.291	0.412	1.04972	no	down
SMU_759	protease	0.322	0.444	1.10957	no	up
SMU_761	protease	0.111	0.194	1.17283	no	up
SMU_764	alkyl hydroperoxide reductase	6.54e-06	4.81e-05	1.54756	no	down
SMU_765	alkyl hydroperoxide reductase	6.18e-06	4.58e-05	1.60214	no	down
SMU_766	hypothetical protein	0.228	0.343	1.1487	no	down
SMU_767	transposase, ISSmu1	0.0938	0.169	1.21419	no	down
SMU_768c	hypothetical protein	5.21e-06	3.91e-05	1.59107	no	down
SMU_769	hypothetical protein	0.0537	0.108	1.19748	no	down
SMU_770c	manganese transporter	0.000253	0.00115	1.42405	no	down
SMU_771c	hypothetical protein	0.858	0.911	1.08673	no	up
SMU_772	glucan-binding protein D	0.977	0.987	1.01396	no	down
SMU_773c	lysyl-tRNA synthetase	0.702	0.792	1.02811	no	down
SMU_774	hypothetical protein	0.161	0.263	1.13288	no	down
SMU_775c	hypothetical protein	0.935	0.961	1.00696	no	down
SMU_776	hypothetical protein	0.0111	0.0286	1.29235	no	up
SMU_777	3-dehydroquinase	0.00783	0.0213	1.30134	no	up
SMU_778	shikimate 5-dehydrogenase	0.00299	0.00935	1.33793	no	up
SMU_779	3-dehydroquinate synthase	0.00295	0.00928	1.33793	no	up
SMU_780	chorismate synthase	0.00106	0.00395	1.39474	no	up
SMU_781	prephenate dehydrogenase	0.00633	0.0178	1.34723	no	up
SMU_782	hypothetical protein	0.44	0.559	1.14076	no	up
SMU_784	3-phosphoshikimate 1-carboxyvinyltransferase	0.114	0.198	1.17283	no	up
SMU_785	shikimate kinase	0.197	0.307	1.20581	no	up
SMU_786	prephenate dehydratase	0.0951	0.171	1.23114	no	up
SMU_787	transcriptional regulator	0.385	0.506	1.09429	no	up
SMU_788	RNA methyltransferase	0.0226	0.0525	1.24833	no	up
SMU_789	hypothetical protein	0.00136	0.00494	1.43396	no	up
SMU_790	hypothetical protein	0.0345	0.0747	2.31338	no	up
SMU_791c	hypothetical protein	0.353	0.473	1.39474	no	up
SMU_793	hypothetical protein	3.75e-08	4.83e-07	1.98618	no	down
SMU_794	hypothetical protein	1.04e-05	7.21e-05	1.75321	no	down
SMU_795	esterase	2.38e-06	1.96e-05	1.98618	no	down
SMU_796	hypothetical protein	1.25e-07	1.33e-06	1.79005	no	down
SMU_797	hypothetical protein	0.00156	0.00551	1.50525	no	down
SMU_798c	hypothetical protein	0.00104	0.00389	1.77769	no	down
SMU_799c	hypothetical protein	0.00314	0.00976	1.40444	no	down
SMU_800	hypothetical protein	0.0129	0.0323	1.36604	no	down
SMU_801	GTP-binding protein	0.00444	0.0132	1.32869	no	up
SMU_802	hypothetical protein	0.601	0.71	1.23971	no	up
SMU_803c	ABC transporter ATP-binding protein	0.000525	0.00219	1.38511	no	up
SMU_804	hypothetical protein	0.915	0.947	1	no	up
SMU_805c	amino acid ABC transporter ATP-binding protein	0.395	0.515	1.10191	no	up
SMU_806c	glutamine ABC transporter permease	0.148	0.246	1.16473	no	up
SMU_807	hypothetical protein	1.37e-127	1.31e-124	22.6274	yes	up
SMU_809	excinuclease ABC subunit B	6.55e-33	8.99e-31	3.24901	yes	up
SMU_811	hypothetical protein	1.71e-15	8.02e-14	3.24901	yes	up
SMU_812	hypothetical protein	1	1	1	no	no change
SMU_813	transcriptional regulator	4.74e-23	3.96e-21	3.45815	yes	up
SMU_814	MutT-like protein	6.88e-11	1.55e-09	2.39496	yes	up
SMU_815	amino acid ABC transporter substrate-binding protein	3.8e-13	1.16e-11	2.11404	yes	up
SMU_816	transaminase	0.642	0.744	1.04972	no	up
SMU_817	amino acid ABC transporter substrate-binding protein	0.398	0.518	1.09429	no	up
SMU_818	30S ribosomal protein S21	0.000158	0.00076	1.65864	no	down
SMU_819	large conductance mechanosensitive channel	0.0765	0.144	1.32869	no	up
SMU_820	hypothetical protein	0.301	0.422	1.10957	no	up
SMU_821	DNA primase	0.00186	0.00637	1.36604	no	up
SMU_822	RNA polymerase sigma factor RpoD	0.0051	0.0149	1.31951	no	up
SMU_823	hypothetical protein	0.00678	0.0189	1.38511	no	up
SMU_824	dTDP-4-keto-L-rhamnose reductase	0.00331	0.0102	1.34723	no	up
SMU_825	RgpAc; glycosyltransferase	0.00162	0.00563	1.37554	no	up
SMU_826	rhamnosyltransferase	0.0006	0.00243	1.43396	no	up
SMU_827	polysaccharide ABC transporter permease	4.08e-05	0.000237	1.53688	no	up
SMU_828	polysaccharide ABC transporter ATP-binding protein	4.18e-05	0.000242	1.51572	no	up
SMU_829	glycosyltransferase	9.07e-05	0.000476	1.47427	no	up
SMU_830	RgpFc protein	0.00232	0.00756	1.36604	no	up
SMU_831	hypothetical protein	0.00154	0.00548	1.38511	no	up
SMU_832	hypothetical protein	0.00728	0.0201	1.32869	no	up
SMU_833	glycosyltransferase	0.00119	0.0044	1.48452	no	up
SMU_834	hypothetical protein	0.000382	0.00164	1.49485	no	up
SMU_835	hypothetical protein	2.26e-05	0.00014	1.65864	no	up
SMU_836	hypothetical protein	1.02e-06	8.93e-06	2.34567	yes	up
SMU_837	reductase	0.355	0.475	1.10191	no	down
SMU_838	glutathione reductase	0.0332	0.0724	1.29235	no	up
SMU_839	folyl-polyglutamate synthetase	0.000433	0.00184	1.59107	no	down
SMU_840c	hypothetical protein	8.58e-15	3.36e-13	2.62079	yes	down
SMU_841	aminotransferase	0.204	0.315	1.1487	no	up
SMU_842	thiamine biosynthesis protein ThiI	0.0467	0.0968	1.21419	no	up
SMU_843	hypothetical protein	0.637	0.74	1.04247	no	up
SMU_844	hypothetical protein	0.0722	0.138	1.26576	no	up
SMU_845	hypothetical protein	0.088	0.161	1.30134	no	up
SMU_846	50S ribosomal protein L21	0.195	0.304	2.09943	no	up
SMU_847c	hypothetical protein	0.511	0.627	1.12506	no	up
SMU_848	hypothetical protein	0.783	0.858	1.07923	no	up
SMU_849	50S ribosomal protein L27	0.142	0.238	1.25701	no	up
SMU_850	hypothetical protein	2.42e-05	0.000149	1.6245	no	up
SMU_851	hypothetical protein	0.00416	0.0125	1.46409	no	up
SMU_852	transcriptional regulator; CpsY-like protein	0.277	0.395	1.13288	no	up
SMU_853	lipoprotein signal peptidase	0.732	0.815	1.07923	no	up
SMU_854	pseudouridylate synthase	0.369	0.489	1.10957	no	up
SMU_855	hypothetical protein	0.982	0.99	1.02811	no	up
SMU_856	bifunctional pyrimidine regulatory protein PyrR/uracil phosphoribosyltransferase	2.26e-07	2.26e-06	3.41054	yes	down
SMU_857	uracil permease	9.44e-07	8.36e-06	2.53151	yes	down
SMU_858	aspartate carbamoyltransferase	6.4e-07	5.83e-06	1.95884	no	down
SMU_859	carbamoyl phosphate synthase small subunit	2.47e-07	2.44e-06	1.8025	no	down
SMU_860	carbamoyl phosphate synthase large subunit	1.67e-05	0.000108	1.6245	no	down
SMU_862	permease	6.82e-104	2.18e-101	19.9733	yes	up
SMU_863	ABC transporter ATP-binding protein	1.2e-112	4.63e-110	21.7057	yes	up
SMU_864	ABC transporter permease	3.55e-127	2.27e-124	21.7057	yes	up
SMU_865	30S ribosomal protein S16	2.11e-05	0.000133	1.75321	no	up
SMU_866	hypothetical protein	0.00187	0.00637	1.59107	no	up
SMU_867	16S rRNA-processing protein RimM	0.666	0.765	1.02811	no	down
SMU_868	tRNA (guanine-N(1)-)-methyltransferase	0.865	0.914	1.03526	no	up
SMU_869	thioredoxin reductase	5.35e-09	8.03e-08	1.7411	no	down
SMU_870	sugar metabolism transcriptional regulator	3.28e-06	2.56e-05	1.58008	no	down
SMU_871	1-phosphofructokinase	0.000133	0.000652	1.45397	no	down
SMU_872	PTS system fructose-specific transporter subunit IIABC	0.0145	0.0355	1.28343	no	down
SMU_873	5-methyltetrahydropteroyltriglutamate/homocysteine S-methyltransferase	0.23	0.345	1.17283	no	down
SMU_874	bifunctional homocysteine S-methyltransferase/5,10-methylenetetrahydrofolate reductase	0.351	0.471	1.14076	no	down
SMU_875c	transposase, IS150-like	0.248	0.363	1.21419	no	down
SMU_876	MSM operon regulatory protein	6.45e-09	9.57e-08	2.17347	yes	down
SMU_877	alpha-galactosidase	4.24e-12	1.13e-10	2.60268	yes	down
SMU_878	multiple sugar-binding ABC transporter, sugar-binding protein MsmE	2.29e-11	5.56e-10	2.78949	yes	down
SMU_879	multiple sugar-binding ABC transporter permease MsmF	4.77e-06	3.62e-05	2.20381	yes	down
SMU_880	multiple sugar-binding ABC transporter permease MsmG	7.53e-06	5.46e-05	2.36199	yes	down
SMU_881	sucrose phosphorylase GtfA	2.26e-08	3e-07	2.60268	yes	down
SMU_882	multiple sugar-binding ABC transporter ATP-binding protein, MsmK	1.03e-06	8.98e-06	2.18859	yes	down
SMU_883	dextran glucosidase DexB	1.95e-08	2.63e-07	2.26577	yes	down
SMU_885	LacI family transcriptional repressor	0.856	0.91	1.00696	no	down
SMU_886	galactokinase	5e-07	4.73e-06	2.44528	yes	down
SMU_887	galactose-1-phosphate uridylyltransferase	1.07e-05	7.41e-05	1.87905	no	down
SMU_888	UDP-galactose 4-epimerase GalE	0.646	0.745	1.05702	no	up
SMU_889	penicillin-binding protein, class C; fmt-like protein	0.136	0.23	1.1487	no	down
SMU_890	hypothetical protein	0.901	0.937	1.04972	no	up
SMU_891	type I restriction-modification system DNA methylase	0.204	0.315	1.16473	no	up
SMU_892	type I restriction-modification system, specificity determinant	0.681	0.775	1.06437	no	up
SMU_893	anticodon nuclease	0.865	0.914	1.03526	no	up
SMU_895	DNA-damage-inducible protein	0.000228	0.00105	1.65864	no	down
SMU_896	hypothetical protein	0.00637	0.0179	1.72907	no	down
SMU_897	type I restriction-modification system, helicase subunits	0.00157	0.00551	1.38511	no	down
SMU_898	hypothetical protein	0.295	0.416	1.09429	no	down
SMU_899	hypothetical protein	0.296	0.417	1.09429	no	down
SMU_900	4-hydroxy-tetrahydrodipicolinate reductase	0.738	0.82	1.01396	no	down
SMU_901	tRNA CCA-pyrophosphorylase	0.347	0.467	1.10957	no	up
SMU_902	ABC transporter ATP-binding protein	0.212	0.325	1.12506	no	up
SMU_905	ABC transporter ATP-binding protein	0.000199	0.000931	1.45397	no	up
SMU_906	ABC transporter ATP-binding protein	0.00173	0.00595	1.39474	no	up
SMU_909	permease	0.00369	0.0113	1.42405	no	up
SMU_910	glucosyltransferase-S	0.2	0.31	1.14076	no	up
SMU_911c	hypothetical protein	0.607	0.715	1.02811	no	down
SMU_913	glutamate dehydrogenase	0.000562	0.00231	1.47427	no	down
SMU_914c	hypothetical protein	0.541	0.655	1.04972	no	down
SMU_915c	7-cyano-7-deazaguanine reductase	0.789	0.862	1.11729	no	up
SMU_916c	7-cyano-7-deazaguanosine (preQ0) biosynthesis protein QueE	0.8	0.871	1.00696	no	down
SMU_917c	6-pyruvoyl tetrahydrobiopterin synthase	0.562	0.672	1.04972	no	down
SMU_919c	7-cyano-7-deazaguanine synthase QueC	0.891	0.932	1.04972	no	up
SMU_921	transcriptional regulator	0.000158	0.00076	1.70527	no	up
SMU_922	ABC transporter ATP-binding protein	1.36e-05	9.09e-05	1.76541	no	up
SMU_923	ABC transporter ATP-binding protein	1.58e-05	0.000104	1.69349	no	up
SMU_924	2-Cys peroxiredoxin	0.0753	0.142	1.28343	no	down
SMU_925	hypothetical protein	0.0998	0.178	1.25701	no	down
SMU_926	GTP-pyrophosphokinase	0.155	0.256	1.19748	no	up
SMU_927	response regulator	0.00563	0.0161	1.38511	no	up
SMU_928	histidine kinase	0.00152	0.00543	1.44393	no	up
SMU_929c	hypothetical protein	0.000272	0.00123	1.51572	no	up
SMU_930c	transcriptional regulator	0.000131	0.000642	1.85318	no	down
SMU_932	hypothetical protein	4e-22	2.85e-20	5.42642	yes	down
SMU_933	amino acid ABC transporter substrate-binding protein	5.34e-18	2.77e-16	5.06303	yes	down
SMU_934	amino acid ABC transporter permease	1.26e-13	4.25e-12	4.62675	yes	down
SMU_935	amino acid ABC transporter permease	3.96e-18	2.11e-16	4.95883	yes	down
SMU_936	amino acid ABC transporter ATP-binding protein	1.63e-20	9.78e-19	4.89056	yes	down
SMU_937	mevalonate diphosphate decarboxylase	0.842	0.899	1.03526	no	up
SMU_938	phosphomevalonate kinase	0.349	0.469	1.12506	no	up
SMU_939	isopentenyl pyrophosphate isomerase	0.071	0.136	1.18921	no	down
SMU_940c	hemolysin III	0.0564	0.113	1.29235	no	down
SMU_941c	hypothetical protein	0.0236	0.0542	1.29235	no	down
SMU_942	hydroxymethylglutaryl-CoA reductase	0.0232	0.0535	1.32869	no	up
SMU_943c	hydroxymethylglutaryl-CoA synthase	0.0686	0.133	1.22264	no	up
SMU_944	thymidylate synthase	0.0726	0.139	1.23971	no	down
SMU_946	permease	0.344	0.463	1.10957	no	down
SMU_947	dihydrofolate reductase	0.0114	0.0292	1.34723	no	up
SMU_948	hypothetical protein	0.264	0.381	1.29235	no	up
SMU_949	ATP-dependent protease ATP-binding subunit ClpX	0.00803	0.0217	1.36604	no	up
SMU_950	GTP-binding protein YsxC	0.103	0.183	1.23114	no	up
SMU_951	amino acid permease	4.57e-09	7.13e-08	1.91853	no	up
SMU_952	homocysteine methyltransferase	6.09e-07	5.6e-06	2.01391	yes	up
SMU_953c	transcriptional regulator/aminotransferase	0.0191	0.0452	1.31951	no	up
SMU_954	pyridoxamine kinase	4.51e-05	0.00026	1.7411	no	down
SMU_955	hypothetical protein	4.58e-05	0.000263	1.79005	no	down
SMU_956	Clp-like ATP-dependent protease, ATP-binding subunit	0.000413	0.00176	1.8025	no	down
SMU_957	50S ribosomal protein L10	0.344	0.463	1.19748	no	up
SMU_958	hypothetical protein	0.755	0.834	1.02811	no	up
SMU_959c	hypothetical protein	0.843	0.899	1.13288	no	up
SMU_960	50S ribosomal protein L7/L12	0.895	0.937	1.04972	no	up
SMU_961	hypothetical protein	3.01e-09	4.85e-08	2.26577	yes	down
SMU_962	dehydrogenase	6.68e-09	9.72e-08	1.95884	no	down
SMU_963c	deacetylase	0.00821	0.022	1.31951	no	down
SMU_965	homoserine dehydrogenase	0.521	0.636	1.04972	no	down
SMU_966	homoserine kinase	0.573	0.684	1.07177	no	up
SMU_967	folyl-polyglutamate synthetase	0.14	0.235	1.15669	no	up
SMU_968	GTP cyclohydrolase I	0.644	0.745	1.07923	no	up
SMU_969	dihydropteroate synthase	0.0401	0.085	1.23114	no	up
SMU_970	dihydroneopterin aldolase	0.093	0.168	1.25701	no	up
SMU_971	2-amino-4-hydroxy-6-hydroxymethyldihydropteridine pyrophosphokinase	0.251	0.367	1.17283	no	up
SMU_972	UDP-N-acetylenolpyruvoylglucosamine reductase	0.0114	0.0292	1.31951	no	up
SMU_973	spermidine/putrescine ABC transporter ATP-binding protein	0.0183	0.0434	1.25701	no	up
SMU_974	spermidine/putrescine ABC transporter permease	0.0474	0.0979	1.27456	no	up
SMU_975	spermidine/putrescine ABC transporter permease	0.00167	0.00576	1.45397	no	up
SMU_976	ABC transporter periplasmic spermidine/putrescine-binding protein	0.000118	0.000593	1.52626	no	up
SMU_977	transcriptional antiterminator LicT (fragment)	8.32e-05	0.000444	1.71713	no	up
SMU_980	PTS system beta-glucoside-specific transporter subunit II	0.0397	0.0845	1.31951	no	up
SMU_981	BglB fragment	0.308	0.43	1.19748	no	down
SMU_982	BglB fragment	0.778	0.854	1.03526	no	down
SMU_983	transcriptional regulator	0.449	0.566	1.10191	no	up
SMU_984	hypothetical protein	1.42e-06	1.22e-05	1.82766	no	down
SMU_985	beta-glucosidase	0.0671	0.13	1.22264	no	down
SMU_986c	hypothetical protein	0.172	0.275	1.18099	no	down
SMU_987	cell wall-associated protein WapA	0.00132	0.00482	1.42405	no	down
SMU_988	cardiolipin synthase	0.373	0.493	1.08673	no	down
SMU_989	aspartate-semialdehyde dehydrogenase	0.0725	0.139	1.19748	no	up
SMU_990	4-hydroxy-tetrahydrodipicolinate synthase	0.0607	0.12	1.22264	no	up
SMU_991	ribonucleotide reductase	0.803	0.873	1.01396	no	up
SMU_992	hypothetical protein	4.02e-10	7.75e-09	2.08493	yes	up
SMU_993	GTPase YlqF	4.69e-09	7.22e-08	2.15846	yes	up
SMU_994	ribonuclease HII	1.17e-08	1.61e-07	2.08493	yes	up
SMU_995	ferrichromeABC transporter permease	0.343	0.463	1.10957	no	up
SMU_996	ferrichromeABC transporter permease	0.462	0.577	1.09429	no	up
SMU_997	inorganic ion ABC transporter ATP-binding protein	0.233	0.348	1.1487	no	up
SMU_998	ABC transporter periplasmic ferrichrome-binding protein	0.282	0.402	1.11729	no	up
SMU_999	hypothetical protein	0.000101	0.000523	1.81504	no	down
SMU_1000	hypothetical protein	1	1	1	no	no change
SMU_1001	DNA processing Smf protein	0.227	0.343	1.27456	no	down
SMU_1002	DNA topoisomerase I	0.00229	0.00749	1.36604	no	up
SMU_1003	tRNA (uracil-5-)-methyltransferase Gid	0.000222	0.00103	1.48452	no	up
SMU_1004	glucosyltransferase-I	0.000711	0.00279	1.59107	no	up
SMU_1005	glucosyltransferase-SI	0.000847	0.00325	1.48452	no	down
SMU_1006	ABC transporter ATP-binding protein	0.164	0.266	1.18921	no	up
SMU_1007	ABC transporter permease	0.143	0.239	1.16473	no	up
SMU_1008	response regulator	0.126	0.214	1.22264	no	up
SMU_1009	histidine kinase	0.0741	0.14	1.23114	no	up
SMU_1010	[citrate (pro-3S)-lyase	0.00408	0.0123	1.41421	no	up
SMU_1011	CitG protein	9.63e-06	6.73e-05	1.76541	no	up
SMU_1012c	transcriptional regulator	0.000115	0.000582	1.70527	no	up
SMU_1013c	Mg2+/citrate transporter	5.63e-07	5.25e-06	1.94531	no	up
SMU_1014	hypothetical protein	0.324	0.446	1.21419	no	up
SMU_1016	acetyl-CoA carboxylase biotin carboxyl carrier protein subunit	0.795	0.867	1.08673	no	up
SMU_1017	oxaloacetate decarboxylase, sodium ion pump subunit	0.0509	0.103	1.28343	no	up
SMU_1018	hypothetical protein	1	1	1	no	no change
SMU_1019	citrate lyase subunit gamma	0.236	0.351	1.27456	no	up
SMU_1020	citrate lyase CilB, citryl-CoA lyase subunit beta	0.293	0.414	1.16473	no	up
SMU_1021	citrate lyase, alfa subunit	0.325	0.446	1.13288	no	up
SMU_1022	2-(5''-triphosphoribosyl)-3'-dephosphocoenzyme-A synthase	0.521	0.636	1.15669	no	up
SMU_1023	oxaloacetate decarboxylase	0.0765	0.144	1.24833	no	up
SMU_1024c	transposase fragment	1	1	1	no	no change
SMU_1025	transcriptional regulator	0.0732	0.139	1.36604	no	up
SMU_1026	hypothetical protein	0.34	0.461	1.23114	no	up
SMU_1027	transcriptional regulator	0.0454	0.0944	1.37554	no	up
SMU_1028	hydrolase	0.0157	0.0379	1.38511	no	up
SMU_1029	hypothetical protein	1	1	1	no	no change
SMU_1030	polyribonucleotide nucleotidyltransferase	1	1	1	no	no change
SMU_1031	transposon excisionase; Tn916 ORF1-like	1	1	1	no	no change
SMU_1032	transposon integrase; Tn916 ORF3-like	0.2	0.31	1.18921	no	up
SMU_1034c	site-specific tyrosine recombinase XerS	1.25e-09	2.19e-08	1.98618	no	down
SMU_1035	ABC transporter ATP-binding protein	0.0511	0.104	1.32869	no	up
SMU_1036	hypothetical protein	0.251	0.367	1.18921	no	up
SMU_1037c	histidine kinase	0.163	0.265	1.16473	no	down
SMU_1038c	response regulator	0.254	0.369	1.12506	no	down
SMU_1039c	lipopolysaccharide glycosyltransferase	0.0257	0.0583	1.29235	no	down
SMU_1040c	oxidoreductase	0.0472	0.0977	1.26576	no	down
SMU_1041	ABC transporter ATP-binding protein	0.00235	0.00759	1.34723	no	up
SMU_1042	hypothetical protein	0.0427	0.0896	1.22264	no	up
SMU_1043c	phosphotransacetylase	0.00188	0.00637	1.36604	no	up
SMU_1044c	pseudouridylate synthase	3.06e-11	7.09e-10	1.94531	no	up
SMU_1045c	inorganic polyphosphate/ATP-NAD kinase	1.93e-11	4.76e-10	2.01391	yes	up
SMU_1046c	GTP pyrophosphokinase	1.4e-10	2.93e-09	1.85318	no	up
SMU_1047c	hypothetical protein	1	1	1	no	no change
SMU_1048	hypothetical protein	0.61	0.716	1.07923	no	up
SMU_1050	ribose-phosphate pyrophosphokinase	0.864	0.914	1.00696	no	down
SMU_1051	iron-sulfur cofactor synthesis protein; NifS family	0.267	0.385	1.10957	no	up
SMU_1052	hypothetical protein	0.0481	0.099	1.18921	no	down
SMU_1053	redox-sensing transcriptional repressor Rex	0.329	0.45	1.13288	no	up
SMU_1054	glutamine amidotransferase	0.116	0.2	1.20581	no	up
SMU_1055	hypothetical protein	0.00145	0.00521	1.52626	no	up
SMU_1056	hypothetical protein	0.0867	0.16	2.04202	no	down
SMU_1057	hypothetical protein	0.0323	0.0707	1.31039	no	up
SMU_1058	hypothetical protein	0.00012	0.000601	1.55833	no	up
SMU_1059	hypothetical protein	0.0412	0.087	1.27456	no	up
SMU_1060	signal recognition particle protein	5.31e-05	0.0003	1.53688	no	up
SMU_1061	DNA-binding protein	0.0389	0.0828	1.3566	no	up
SMU_1062	ABC transporter proline/glycine betaine permease	4.52e-10	8.45e-09	2.77022	yes	up
SMU_1063	proline/glycine betaine ABC transporter ATP-binding protein	3.35e-14	1.21e-12	3.01049	yes	up
SMU_1064c	GntR family transcriptional regulator	0.954	0.973	1.02101	no	up
SMU_1065c	GntR family transcriptional regulator	0.685	0.78	1.03526	no	down
SMU_1066	GMP synthase	0.796	0.867	1.03526	no	up
SMU_1067c	ABC transporter permease	0.0278	0.062	1.33793	no	down
SMU_1068c	ABC transporter ATP-binding protein	0.0129	0.0322	1.33793	no	down
SMU_1069c	hypothetical protein	0.124	0.212	1.18921	no	down
SMU_1070c	hypothetical protein	0.00151	0.00538	1.45397	no	down
SMU_1071c	hypothetical protein	0.000371	0.0016	1.59107	no	up
SMU_1072c	acetyltransferase	9.14e-07	8.13e-06	2.49666	yes	down
SMU_1073	formate--tetrahydrofolate ligase	3.22e-06	2.54e-05	2.17347	yes	down
SMU_1074	phosphopantothenate--cysteine ligase	0.171	0.274	1.15669	no	down
SMU_1075	phosphopantothenoylcysteine decarboxylase	0.303	0.424	1.10957	no	down
SMU_1076	hypothetical protein	0.847	0.902	1	no	down
SMU_1077	phosphoglucomutase	0.00483	0.0142	1.32869	no	down
SMU_1078c	ABC transporter ATP-binding protein	0.000696	0.00274	1.41421	no	up
SMU_1079c	ABC transporter ATP-binding protein	0.000339	0.00148	1.44393	no	up
SMU_1080c	transposon-like protein	0.0224	0.0521	1.26576	no	up
SMU_1081c	hypothetical protein	0.0121	0.0307	1.28343	no	up
SMU_1082	serine hydroxymethyltransferase	0.00676	0.0189	1.31039	no	up
SMU_1083c	hypothetical protein	8.62e-05	0.000455	1.49485	no	up
SMU_1084	N5-glutamine S-adenosyl-L-methionine-dependent methyltransferase	2.12e-05	0.000133	1.52626	no	up
SMU_1085	peptide chain release factor 1	5.78e-07	5.35e-06	1.6358	no	up
SMU_1086	thymidine kinase	0.000559	0.0023	1.42405	no	up
SMU_1087	4-oxalocrotonate tautomerase	0.239	0.353	1.14076	no	down
SMU_1088	thiamine biosynthesis lipoprotein	0.00946	0.0249	1.28343	no	down
SMU_1089	hypothetical protein	0.0154	0.0373	1.27456	no	down
SMU_1090	hypothetical protein	0.0926	0.168	1.18099	no	down
SMU_1091	cell wall protein, WapE	0.00108	0.00399	1.61328	no	up
SMU_1093	ABC transporter permease	0.387	0.509	1.12506	no	up
SMU_1094	ABC transporter ATP-binding protein	0.873	0.92	1.02101	no	up
SMU_1095	choline ABC transporter, osmoprotectant binding protein	0.561	0.671	1.09429	no	down
SMU_1096	choline transporter ABC transporter ATP-binding protein	0.904	0.938	1.01396	no	up
SMU_1097c	transcriptional regulator	0.94	0.964	1.02101	no	up
SMU_1098c	oxidoreductase	0.947	0.971	1.01396	no	down
SMU_1100c	permease	0.225	0.341	1.13288	no	up
SMU_1102	6-phospho-beta-glucosidase	0.348	0.468	1.10191	no	up
SMU_1104c	phosphoglycerate mutase	0.646	0.745	1.10957	no	up
SMU_1105c	phosphoglycerate mutase	0.849	0.903	1.03526	no	up
SMU_1106c	phosphoglycerate mutase	0.735	0.817	1.06437	no	up
SMU_1107c	hypothetical protein	0.496	0.612	1.08673	no	down
SMU_1108c	hypothetical protein	0.773	0.851	1.02811	no	down
SMU_1109c	permease	0.0196	0.0463	1.25701	no	up
SMU_1111c	hypothetical protein	0.00745	0.0204	1.36604	no	up
SMU_1112c	hypothetical protein	0.244	0.359	1.25701	no	up
SMU_1113	sortase	0.299	0.42	1.12506	no	up
SMU_1114	DNA gyrase subunit A	0.969	0.983	1.01396	no	up
SMU_1115	L-lactate dehydrogenase	0.000745	0.0029	1.41421	no	down
SMU_1116c	hypothetical protein	2.51e-06	2.03e-05	1.84038	no	up
SMU_1117	NADH oxidase (H2O-forming)	8.03e-05	0.00043	2.02792	yes	up
SMU_1118c	ABC sugar transporter, permease	0.00578	0.0165	1.31951	no	up
SMU_1119c	sugar ABC transporter permease	0.00157	0.00551	1.40444	no	up
SMU_1120	sugar ABC transporter ATP-binding protein	0.0467	0.0968	1.22264	no	up
SMU_1121c	ABC transporter	0.625	0.729	1.07923	no	up
SMU_1122	cytidine deaminase	0.656	0.755	1.00696	no	down
SMU_1123	2-deoxyribose-5-phosphate aldolase	0.249	0.364	1.09429	no	down
SMU_1124	pyrimidine-nucleoside phosphorylase	0.966	0.982	1	no	down
SMU_1125c	hypothetical protein	0.731	0.815	1.02101	no	down
SMU_1126	pantothenate kinase	0.00332	0.0103	1.45397	no	down
SMU_1127	30S ribosomal protein S20	0.168	0.271	1.10191	no	down
SMU_1128	histidine kinase sensor CiaH	0.152	0.252	1.15669	no	down
SMU_1129	response regulator CiaR	0.00296	0.0093	1.3566	no	down
SMU_1131c	hypothetical protein	0.000104	0.000536	1.84038	no	down
SMU_1132	aminopeptidase	3.18e-05	0.00019	1.56917	no	up
SMU_1133	phosphate transport system regulatory protein	7.21e-05	0.00039	1.54756	no	up
SMU_1134c	phosphate transporter ATP-binding protein	9.63e-06	6.73e-05	1.58008	no	up
SMU_1135	phosphate transporter ATP-binding protein	7.2e-06	5.24e-05	1.6358	no	up
SMU_1136	phosphate ABC transporter permease	1e-06	8.83e-06	1.6358	no	up
SMU_1137	phosphate ABC transporter permease	9.58e-08	1.08e-06	1.69349	no	up
SMU_1138	phosphate ABC transporter substrate-binding protein	8.07e-06	5.81e-05	1.54756	no	up
SMU_1139c	methylase	0.000717	0.0028	1.45397	no	up
SMU_1140c	hypothetical protein	0.000275	0.00123	1.51572	no	up
SMU_1141c	hypothetical protein	0.253	0.368	1.29235	no	up
SMU_1142c	transcriptional regulator Spx	0.155	0.256	1.10957	no	down
SMU_1143c	bifunctional riboflavin kinase/FMN adenylyltransferase	6.92e-05	0.000378	1.50525	no	up
SMU_1144	tRNA pseudouridine synthase B	0.00055	0.00227	1.47427	no	up
SMU_1145c	histidine kinase	0.581	0.692	1.07923	no	up
SMU_1146c	response regulator	0.706	0.796	1.04972	no	down
SMU_1147c	hypothetical protein	1	1	1	no	no change
SMU_1148	transporter, ATP-binding protein; bacteriocin immunity protein	0.158	0.259	1.26576	no	down
SMU_1149	transporter, trans-membrane domain bacteriocin immunity protein	0.5	0.616	1.10191	no	down
SMU_1150	transporter, trans-membrane domain bacteriocin immunity protein	0.138	0.233	1.23114	no	down
SMU_1151c	hypothetical protein	0.0232	0.0535	1.24833	no	down
SMU_1152c	hypothetical protein	0.00922	0.0243	1.34723	no	down
SMU_1153c	hypothetical protein	0.0235	0.054	1.31951	no	down
SMU_1154c	hypothetical protein	0.00156	0.00551	1.67018	no	down
SMU_1155	hypothetical protein	0.0181	0.0431	1.3566	no	down
SMU_1156c	hypothetical protein	0.246	0.361	1.23114	no	down
SMU_1157c	hypothetical protein	1.55e-06	1.32e-05	1.61328	no	down
SMU_1158c	hypothetical protein	1.76e-05	0.000113	1.59107	no	down
SMU_1159c	hypothetical protein	0.00253	0.00807	2.12874	yes	down
SMU_1160c	hypothetical protein	2.43e-05	0.000149	1.61328	no	down
SMU_1161c	hypothetical protein	4.07e-05	0.000237	1.61328	no	down
SMU_1163c	ABC transporter ATP-binding protein	0.0859	0.158	1.18099	no	up
SMU_1164c	ABC transporter ATP-binding protein	0.445	0.563	1.07923	no	up
SMU_1165c	transcriptional regulator	0.234	0.349	1.17283	no	down
SMU_1166c	ABC transporter permease	5.16e-10	9.53e-09	2.41162	yes	up
SMU_1167c	ABC transporter ATP-binding protein	3.38e-07	3.29e-06	2.26577	yes	up
SMU_1168	transcriptional regulator	0.000608	0.00244	1.58008	no	up
SMU_1169c	thioredoxin	0.000582	0.00238	1.54756	no	up
SMU_1170	cytochrome C biogenesis protein	0.000311	0.00137	1.54756	no	up
SMU_1171c	hypothetical protein	0.454	0.57	1.10957	no	up
SMU_1172c	hypothetical protein	0.729	0.814	1.04247	no	up
SMU_1173	O-acetylhomoserine sulfhydrylase	0.619	0.724	1.04972	no	up
SMU_1174	ATP-dependent DNA helicase	0.00692	0.0192	1.32869	no	up
SMU_1175	sodium/amino acid (alanine) symporter	1.07e-10	2.34e-09	2.02792	yes	up
SMU_1176	cation efflux transporter	0.0874	0.161	1.18099	no	up
SMU_1177c	ABC transporter glutamine binding protein	0.000826	0.00318	1.41421	no	up
SMU_1178c	amino acid ABC transporter ATP-binding protein	4.81e-06	3.64e-05	1.6245	no	up
SMU_1179c	amino acid ABC transporter permease	0.000154	0.000745	1.49485	no	up
SMU_1180	alkylphosphonate uptake protein	0.0484	0.0993	1.33793	no	up
SMU_1182	mannitol-1-phosphate 5-dehydrogenase	1.59e-05	0.000104	1.64718	no	down
SMU_1183	PTS system mannitol-specific transporter subunit IIA	8.4e-05	0.000446	1.64718	no	down
SMU_1184c	transcriptional regulator, antiterminator	6.11e-08	7.35e-07	1.7411	no	down
SMU_1185	PTS system mannitol-specific transporter subunit IIBC	4.59e-05	0.000263	2.78949	yes	down
SMU_1187	glucosamine--fructose-6-phosphate aminotransferase	0.962	0.979	1.01396	no	up
SMU_1188	signal peptidase	0.0875	0.161	1.16473	no	down
SMU_1189c	hypothetical protein	0.618	0.723	1.17283	no	up
SMU_1190	pyruvate kinase	2.26e-08	3e-07	1.84038	no	down
SMU_1191	6-phosphofructokinase	1.7e-06	1.45e-05	1.7411	no	down
SMU_1192	DNA polymerase III DnaE	1.07e-11	2.79e-10	2.01391	yes	down
SMU_1193	transcriptional regulator	3.82e-124	1.84e-121	1341.84	yes	down
SMU_1194	ABC transporter ATP-binding protein	1.1e-90	2.63e-88	25.2813	yes	up
SMU_1195	permease	7.83e-87	1.67e-84	19.8353	yes	up
SMU_1196c	hypothetical protein	1.23e-96	3.38e-94	13.3614	yes	up
SMU_1197	hypothetical protein	3.46e-71	6.64e-69	8.87656	yes	up
SMU_1200	30S ribosomal protein S1	0.514	0.629	1.05702	no	down
SMU_1201c	hypothetical protein	5.77e-06	4.3e-05	1.79005	no	down
SMU_1203	branched-chain amino acid aminotransferase	3.36e-43	4.96e-41	4.22807	yes	down
SMU_1204	DNA topoisomerase IV subunit A	0.0277	0.0618	1.25701	no	down
SMU_1205c	hypothetical protein	0.00426	0.0128	1.33793	no	down
SMU_1206c	hypothetical protein	0.0113	0.0292	1.29235	no	down
SMU_1207	hypothetical protein	0.029	0.0638	1.24833	no	down
SMU_1208c	hypothetical protein	0.0114	0.0292	1.27456	no	down
SMU_1209c	hypothetical protein	0.0063	0.0178	1.32869	no	down
SMU_1210	DNA topoisomerase IV subunit B	0.00389	0.0118	1.37554	no	down
SMU_1211	glycerol-3-phosphate acyltransferase PlsY	0.392	0.512	1.12506	no	up
SMU_1213c	5'-nucleotidase	0.107	0.189	1.17283	no	up
SMU_1214	dihydroorotase	0.121	0.208	1.16473	no	up
SMU_1215	uracil-DNA glycosylase	0.0714	0.137	1.21419	no	up
SMU_1216c	amino acid ABC transporter permease	0.382	0.503	1.11729	no	up
SMU_1217c	ABC transporter amino acid binding protein	0.665	0.763	1.06437	no	down
SMU_1218	amidase	0.939	0.964	1.01396	no	down
SMU_1219c	hypothetical protein	0.176	0.279	1.14076	no	down
SMU_1220c	hypothetical protein	0.00943	0.0248	1.39474	no	down
SMU_1221	orotate phosphoribosyltransferase	0.00629	0.0178	1.3566	no	down
SMU_1222	orotidine 5'-phosphate decarboxylase	0.0075	0.0205	1.39474	no	down
SMU_1223	dihydroorotate dehydrogenase 1B	4.54e-06	3.46e-05	2.2974	yes	down
SMU_1224	dihydroorotate dehydrogenase electron transfer subunit	3.99e-06	3.06e-05	2.82843	yes	down
SMU_1225	transcriptional regulator	0.215	0.328	1.12506	no	down
SMU_1226c	hypothetical protein	0.735	0.817	1.02811	no	down
SMU_1227	purine nucleoside phosphorylase	0.952	0.973	1.02101	no	up
SMU_1228c	glutamine amidotransferase	0.923	0.953	1.00696	no	up
SMU_1229	purine nucleoside phosphorylase	0.925	0.954	1.02101	no	up
SMU_1230c	hypothetical protein	0.698	0.791	1.01396	no	down
SMU_1231c	hypothetical protein	0.0133	0.0332	1.91853	no	down
SMU_1232c	hypothetical protein	0.0243	0.0556	1.36604	no	down
SMU_1233	phosphopentomutase	0.0157	0.0379	1.24833	no	down
SMU_1234	ribose-5-phosphate isomerase A	0.101	0.18	1.18921	no	down
SMU_1235	tRNA modification GTPase TrmE	0.00206	0.00689	1.39474	no	down
SMU_1236c	hypothetical protein	0.243	0.358	1.1487	no	down
SMU_1237c	hypothetical protein	0.951	0.972	1.02811	no	up
SMU_1238c	hypothetical protein	0.00334	0.0103	1.32869	no	down
SMU_1239	dipeptidase PepV	0.07	0.135	1.19748	no	down
SMU_1240c	nitroreductase	0.00178	0.00611	1.3566	no	down
SMU_1241	excinuclease ABC subunit C	0.237	0.352	1.11729	no	down
SMU_1243	low temperature requirement A protein	0.162	0.265	1.14076	no	down
SMU_1245c	hypothetical protein	0.0145	0.0355	1.25701	no	down
SMU_1246c	transcriptional regulator	6.83e-05	0.000374	1.58008	no	down
SMU_1247	enolase	4.59e-05	0.000263	1.65864	no	down
SMU_1249c	hypothetical protein	0.711	0.798	1.04972	no	up
SMU_1250c	hypothetical protein	0.219	0.334	1.23971	no	up
SMU_1251	hypothetical protein	0.035	0.0754	1.33793	no	down
SMU_1252	glycerate kinase	0.336	0.457	1.12506	no	up
SMU_1253c	hypothetical protein	0.601	0.71	1.05702	no	down
SMU_1254	hypothetical protein	0.399	0.518	1.08673	no	down
SMU_1255c	hypothetical protein	0.444	0.563	1.08673	no	down
SMU_1256c	hypothetical protein	0.537	0.65	1.00696	no	up
SMU_1257c	hypothetical protein	0.371	0.491	1.11729	no	up
SMU_1258c	restriction endonuclease	0.449	0.567	1.11729	no	down
SMU_1259	restriction endonuclease	0.915	0.947	1.01396	no	up
SMU_1260c	hypothetical protein	8.51e-05	0.00045	1.54756	no	down
SMU_1261c	phosphoribosyl-ATP pyrophosphohydrolase	0.00224	0.0074	1.45397	no	down
SMU_1262c	hypothetical protein	0.419	0.54	1.1487	no	down
SMU_1263	phosphoribosyl-ATP pyrophosphatase / phosphoribosyl-AMP cyclohydrolase	0.000629	0.00252	1.59107	no	down
SMU_1264	imidazole glycerol phosphate synthase subunit HisF	0.0057	0.0163	1.3566	no	down
SMU_1265	1-(5-phosphoribosyl)-5-[(5-phosphoribosylamino)methylideneamino	0.0055	0.0158	1.40444	no	down
SMU_1266	imidazole glycerol phosphate synthase subunit HisH	0.00298	0.00935	1.46409	no	down
SMU_1267c	hypothetical protein	0.00733	0.0202	1.45397	no	down
SMU_1268	imidazoleglycerol-phosphate dehydratase	0.00213	0.00707	1.46409	no	down
SMU_1269	phosphoserine phosphatase	0.000602	0.00244	1.50525	no	down
SMU_1270	bifunctional histidinal dehydrogenase/ histidinol dehydrogenase	0.000126	0.000628	1.58008	no	down
SMU_1271	ATP phosphoribosyltransferase	0.000474	0.00201	1.6358	no	down
SMU_1272	histidyl-tRNA synthetase	0.000221	0.00102	1.55833	no	down
SMU_1273	histidinol-phosphate aminotransferase	0.00112	0.00413	1.46409	no	down
SMU_1276c	septation ring formation regulator EzrA	0.543	0.656	1.06437	no	up
SMU_1277	DNA gyrase subunit B	0.672	0.77	1.04972	no	up
SMU_1278c	hypothetical protein	0.622	0.726	1.02101	no	down
SMU_1279c	cell shape determining protein	0.444	0.563	1.07923	no	up
SMU_1280c	hypothetical protein	0.00514	0.015	1.56917	no	up
SMU_1282	transcriptional regulator	0.025	0.0568	1.3566	no	down
SMU_1284c	hypothetical protein	1.23e-11	3.14e-10	3.50642	yes	up
SMU_1286c	permease	6.68e-13	1.94e-11	3.16017	yes	up
SMU_1287	transcriptional regulator	0.944	0.967	1.02811	no	up
SMU_1288	50S ribosomal protein L19	0.239	0.353	1.22264	no	up
SMU_1289c	chloride channel permease	0.827	0.888	1.02101	no	up
SMU_1290c	chloride channel permease	0.556	0.668	1.05702	no	down
SMU_1291c	hypothetical protein	0.519	0.634	1.02101	no	down
SMU_1292c	hypothetical protein	0.356	0.476	1.10191	no	down
SMU_1293c	hypothetical protein	0.00036	0.00156	1.42405	no	down
SMU_1294	flavodoxin	0.63	0.732	1.09429	no	up
SMU_1295	adenosine deaminase	0.153	0.253	1.18921	no	down
SMU_1296	S-transferase	0.171	0.274	1.22264	no	up
SMU_1297	hypothetical protein	0.252	0.368	1.23971	no	up
SMU_1298	50S ribosomal protein L31 type B	0.000912	0.00346	1.55833	no	down
SMU_1299c	acetate kinase	0.00913	0.0242	1.30134	no	down
SMU_1300c	hypothetical protein	0.0215	0.0503	1.29235	no	down
SMU_1301c	methyltransferase	0.671	0.769	1.03526	no	down
SMU_1302	surface adhesin	0.969	0.983	1	no	down
SMU_1303c	dipeptidase	0.764	0.843	1.03526	no	down
SMU_1304c	hypothetical protein	0.526	0.641	1.06437	no	down
SMU_1305c	hypothetical protein	0.242	0.356	1.13288	no	down
SMU_1306c	glmZ(sRNA)-inactivating NTPase	0.482	0.597	1.07177	no	down
SMU_1307c	hypothetical protein	0.2	0.311	1.16473	no	down
SMU_1308	translation initiation inhibitor; aldR regulator-like protein	0.0813	0.152	1.24833	no	down
SMU_1309c	glycerol dehydrogenase	0.407	0.526	1.10191	no	down
SMU_1310	hypothetical protein	1	1	1	no	no change
SMU_1311	asparaginyl-tRNA synthetase	0.218	0.333	1.13288	no	up
SMU_1312	aspartate aminotransferase	0.0571	0.114	1.21419	no	up
SMU_1313c	bifunctional ATP-dependent DNA helicase/DNA polymerase III subunit epsilon	0.000991	0.00372	1.37554	no	up
SMU_1314	hypothetical protein	0.747	0.827	1.04972	no	up
SMU_1315c	ATP-binding protein	0.272	0.391	1.19748	no	up
SMU_1316c	hypothetical protein	0.0465	0.0966	1.32869	no	up
SMU_1317c	hypothetical protein	0.968	0.983	1.08673	no	up
SMU_1319c	hypothetical protein	0.451	0.568	1.09429	no	down
SMU_1321c	hypothetical protein	0.313	0.435	1.13288	no	down
SMU_1322	acetoin reductase	8.66e-05	0.000456	1.46409	no	down
SMU_1323	hydrolase	0.969	0.983	1.01396	no	up
SMU_1324	cell-division protein FtsX	0.000128	0.000634	1.50525	no	up
SMU_1325	ABC transporter ATP-binding protein	8.66e-08	9.85e-07	1.70527	no	up
SMU_1326	peptide chain release factor 2	2.23e-06	1.85e-05	1.61328	no	up
SMU_1327c	4Fe-4S ferredoxin	0.334	0.456	1.15669	no	up
SMU_1329c	transposase	0.000513	0.00215	1.86607	no	down
SMU_1330c	transposase	0.0105	0.0272	3.18215	yes	down
SMU_1331c	transposase	6.68e-06	4.9e-05	1.90528	no	down
SMU_1332c	transposase	0.00521	0.0151	1.82766	no	down
SMU_1334	phosphopantetheinyl transferase	0.201	0.311	1.21419	no	down
SMU_1335c	enoyl-ACP reductase	0.431	0.55	1.10957	no	down
SMU_1336	hypothetical protein	0.779	0.856	1.04972	no	down
SMU_1337c	alpha/beta hydrolase	0.815	0.881	1.03526	no	up
SMU_1338c	permease	0.833	0.892	1.04247	no	down
SMU_1339	bacitracin synthetase	0.0342	0.0741	1.31039	no	down
SMU_1340	surfactin synthetase	0.118	0.202	1.24833	no	down
SMU_1341c	gramicidin S synthetase	0.179	0.284	1.21419	no	down
SMU_1342	bacitracin synthetase 1; BacA	0.301	0.422	1.1487	no	down
SMU_1343c	polyketide synthase	0.688	0.783	1.04972	no	down
SMU_1344c	malonyl CoA-ACP transacylase	0.9	0.937	1.02101	no	up
SMU_1345c	peptide synthetase	0.521	0.636	1.07923	no	up
SMU_1346	thioesterase	0.532	0.646	1.09429	no	up
SMU_1347c	permease	2.25e-06	1.86e-05	1.71713	no	down
SMU_1348c	ABC transporter ATP-binding protein	2.89e-05	0.000175	1.65864	no	down
SMU_1349	hypothetical protein	1.81e-10	3.74e-09	1.95884	no	down
SMU_1351	transposase fragment	8.41e-08	9.65e-07	1.98618	no	down
SMU_1352	transposase	2.44e-06	2e-05	1.94531	no	down
SMU_1353	transposase	0.00797	0.0216	1.75321	no	down
SMU_1354c	transposase fragment	2.34e-12	6.34e-11	2.67586	yes	down
SMU_1355c	transposase fregment	1.33e-11	3.35e-10	2.44528	yes	down
SMU_1356c	transposase fragment	1.69e-05	0.000109	1.94531	no	down
SMU_1357	transposase fragment	2.58e-21	1.65e-19	3.94493	yes	down
SMU_1358	transposase fragment	6.87e-09	9.92e-08	4.50023	yes	down
SMU_1359	hypothetical protein	1	1	1	no	no change
SMU_1360c	hypothetical protein	9.76e-13	2.75e-11	3.65533	yes	down
SMU_1361c	TetR family transcriptional regulator	5.06e-29	5.72e-27	3.01049	yes	down
SMU_1363c	transposase	8.69e-148	1.67e-144	37.014	yes	down
SMU_1365c	permease	2.51e-06	2.03e-05	1.70527	no	down
SMU_1366c	ABC transporter ATP-binding protein	2.95e-05	0.000178	1.65864	no	down
SMU_1367c	hypothetical protein	3.26e-15	1.46e-13	3.20428	yes	up
SMU_1368	hypothetical protein	1	1	1	no	no change
SMU_1369	hypothetical protein	1	1	1	no	no change
SMU_1370c	transposase, IS150-like	0.773	0.851	1.05702	no	up
SMU_1372c	hypothetical protein	0.244	0.36	1.18921	no	down
SMU_1373c	hypothetical protein	0.077	0.144	1.40444	no	down
SMU_1374	hypothetical protein	0.000784	0.00304	1.60214	no	down
SMU_1375c	hypothetical protein	0.00339	0.0104	1.41421	no	down
SMU_1377c	hypothetical protein	0.00309	0.00964	1.32869	no	down
SMU_1378	hypothetical protein	0.143	0.239	1.27456	no	down
SMU_1379	hypothetical protein	0.228	0.343	1.1487	no	down
SMU_1381	3-isopropylmalate dehydratase small subunit	0.397	0.517	1.08673	no	down
SMU_1382	3-isopropylmalate dehydratase large subunit	0.822	0.885	1.02811	no	down
SMU_1383	3-isopropylmalate dehydrogenase	0.668	0.766	1.03526	no	down
SMU_1384	2-isopropylmalate synthase	0.295	0.416	1.11729	no	down
SMU_1386	uridine/cytidine kinase	0.191	0.298	1.13288	no	down
SMU_1387	oxidoreductase	0.0607	0.12	1.18921	no	down
SMU_1388	RNA helicase	0.0877	0.161	1.17283	no	down
SMU_1389	hypothetical protein	0.993	0.996	1	no	down
SMU_1390	hypothetical protein	0.0202	0.0474	1.28343	no	up
SMU_1391c	hypothetical protein	0.359	0.48	1.10957	no	up
SMU_1392c	acetyltransferase	0.000666	0.00264	1.48452	no	up
SMU_1393c	hypothetical protein	0.00106	0.00395	1.40444	no	up
SMU_1394	GTP-binding protein LepA	0.00206	0.00689	1.34723	no	up
SMU_1395c	hypothetical protein	1	1	1	no	no change
SMU_1396	glucan-binding protein GbpC	0.133	0.226	1.30134	no	up
SMU_1397c	hypothetical protein	9.22e-06	6.49e-05	2.2974	yes	down
SMU_1398	transcriptional regulator	1.87e-10	3.82e-09	1.95884	no	down
SMU_1400c	hypothetical protein	0.465	0.579	1.06437	no	down
SMU_1402c	hypothetical protein	0.000607	0.00244	1.65864	no	down
SMU_1403c	hypothetical protein	0.000307	0.00135	1.81504	no	down
SMU_1404c	hypothetical protein	0.000535	0.00222	1.70527	no	down
SMU_1405c	hypothetical protein	1.39e-07	1.46e-06	2	no	down
SMU_1406c	hypothetical protein	0.274	0.392	1.17283	no	down
SMU_1407c	transposase, ISSmu1	0.0928	0.168	1.21419	no	down
SMU_1408c	hypothetical protein	0.228	0.343	1.1487	no	down
SMU_1409c	transcriptional regulator	0.00155	0.00548	1.56917	no	down
SMU_1410	reductase	0.316	0.437	1.1487	no	down
SMU_1411	hypothetical protein	0.00808	0.0218	1.41421	no	down
SMU_1412c	ABC transporter membrane protein subunit and ATP-binding protein	0.012	0.0305	1.26576	no	down
SMU_1414c	hypothetical protein	0.0593	0.118	1.25701	no	up
SMU_1415c	phosphatase	0.0582	0.116	1.24833	no	up
SMU_1416c	mutator protein MutT	0.0749	0.142	1.26576	no	up
SMU_1417c	oleoyl-acyl carrier protein thioesterase	0.11	0.192	1.21419	no	up
SMU_1418	coproporphyrinogen III oxidase	0.105	0.186	1.18921	no	up
SMU_1419	transcriptional regulator	0.123	0.211	1.22264	no	down
SMU_1420	oxidoreductase	0.141	0.236	1.22264	no	down
SMU_1421	branched-chain alpha-keto acid dehydrogenase E2 subunit	0.13	0.22	1.34723	no	down
SMU_1422	pyruvate dehydrogenase E1 component subunit beta	0.871	0.918	1.08673	no	down
SMU_1423	pyruvate dehydrogenase, TPP-dependent E1 component alpha-subunit	0.502	0.618	1.12506	no	up
SMU_1424	dihydrolipoamide dehydrogenase	0.43	0.55	1.17283	no	up
SMU_1425	Clp proteinase, ATP-binding subunit ClpB	0.412	0.532	1.17283	no	up
SMU_1426c	phosphoglucosamine mutase	0.587	0.697	1.04972	no	down
SMU_1427c	hypothetical protein	0.438	0.557	1.08673	no	up
SMU_1428c	hypothetical protein	0.348	0.468	1.12506	no	up
SMU_1429	UDP-N-acetylmuramyl tripeptide synthetase MurC	0.168	0.271	1.1487	no	up
SMU_1430	cobyric acid synthase CobQ	0.156	0.256	1.17283	no	up
SMU_1431c	ABC transporter ATP-binding protein	0.0167	0.04	1.25701	no	up
SMU_1432c	endoglucanase	5.96e-08	7.24e-07	2.01391	yes	up
SMU_1434c	glycosyltransferase	5.23e-09	7.91e-08	2.09943	yes	up
SMU_1435c	hypothetical protein	0.0556	0.112	1.68179	no	up
SMU_1436c	hypothetical protein	2.73e-10	5.53e-09	2.11404	yes	up
SMU_1437	UDP-N-acetylglucosamine 2-epimerase	9.6e-10	1.71e-08	1.95884	no	up
SMU_1438c	Zn-dependent protease	1.19e-05	8.06e-05	1.81504	no	up
SMU_1442c	hypothetical protein	3.72e-09	5.86e-08	1.76541	no	down
SMU_1443c	tributyrin esterase	0.0489	0.1	1.19748	no	down
SMU_1444c	hypothetical protein	0.313	0.435	1.10191	no	up
SMU_1445c	ABC transporter ATP-binding protein	0.807	0.875	1.03526	no	up
SMU_1446c	ABC transporter permease	0.719	0.805	1.04972	no	up
SMU_1447c	hypothetical protein	0.557	0.669	1.06437	no	up
SMU_1449	fibronectin/fibrinogen-binding protein	0.821	0.884	1.02811	no	up
SMU_1450	amino acid permease	0.46	0.575	1.07177	no	down
SMU_1451	alpha-acetolactate decarboxylase	0.0348	0.0752	1.27456	no	up
SMU_1452	acetolactate synthase	0.0261	0.0589	1.29235	no	up
SMU_1453c	hypothetical protein	0.000718	0.0028	1.42405	no	up
SMU_1454c	hypothetical protein	0.000299	0.00132	1.50525	no	up
SMU_1455	8-oxo-dGTP diphosphatase	0.284	0.403	1.19748	no	up
SMU_1456c	hypothetical protein	0.0165	0.0396	2.31338	yes	down
SMU_1457	dTDP-glucose-4,6-dehydratase	0.043	0.0902	1.22264	no	down
SMU_1459c	hypothetical protein	0.00488	0.0144	1.46409	no	down
SMU_1460	dTDP-4-keto-L-rhamnose reductase	0.104	0.183	1.18921	no	down
SMU_1461	glucose-1-phosphate thymidylyltransferase	0.0352	0.0756	1.24833	no	down
SMU_1462c	oxidoreductase	0.361	0.481	1.09429	no	down
SMU_1463c	hypothetical protein	0.633	0.736	1.04972	no	down
SMU_1464c	hypothetical protein	0.707	0.796	1.02811	no	down
SMU_1465c	replication protein DnaD-like	0.626	0.729	1.03526	no	down
SMU_1466	homoserine O-succinyltransferase	0.9	0.937	1.00696	no	up
SMU_1467	adenine phosphoribosyltransferase	0.642	0.744	1.01396	no	down
SMU_1470c	hypothetical protein	0.552	0.664	1.08673	no	down
SMU_1471c	hypothetical protein	0.27	0.388	1.14076	no	down
SMU_1472	single-strand DNA-specific exonuclease RecJ	0.00495	0.0146	1.31951	no	up
SMU_1473c	oxidoreductase	0.0605	0.12	1.20581	no	up
SMU_1474c	ribonuclease Z	0.00166	0.00574	1.36604	no	up
SMU_1475c	hypothetical protein	0.00199	0.00671	1.37554	no	up
SMU_1476c	GTP-binding protein	0.645	0.745	1.04972	no	up
SMU_1477	tRNA delta(2)-isopentenylpyrophosphate transferase	0.000547	0.00226	1.48452	no	up
SMU_1479	hypothetical protein	6.45e-06	4.77e-05	1.76541	no	down
SMU_1480	hypothetical protein	0.71	0.798	1.04972	no	up
SMU_1482c	hypothetical protein	0.821	0.884	1	no	down
SMU_1483c	hypothetical protein	0.861	0.912	1.05702	no	up
SMU_1484c	hypothetical protein	0.82	0.884	1.03526	no	up
SMU_1485c	endonuclease	0.899	0.937	1.01396	no	down
SMU_1486c	hypothetical protein	0.554	0.667	1.07923	no	down
SMU_1487	hypothetical protein	0.7	0.791	1.04972	no	up
SMU_1488c	hypothetical protein	2.06e-14	7.62e-13	6.86852	yes	down
SMU_1489	hypothetical protein	1.86e-16	9.14e-15	4.65893	yes	down
SMU_1490	6-phospho-beta-galactosidase	2.11e-19	1.19e-17	7.78124	yes	down
SMU_1491	PTS system lactose-specific transporter subunit IIBC	6.87e-15	2.87e-13	7.4127	yes	down
SMU_1492	PTS system lactose-specific transporter subunit IIA	1.5e-12	4.12e-11	10.6295	yes	down
SMU_1493	tagatose 1,6-diphosphate aldolase	1.76e-13	5.72e-12	8.81524	yes	down
SMU_1494	tagatose-6-phosphate kinase	1.59e-15	7.64e-14	10.0561	yes	down
SMU_1495	galactose-6-phosphate isomerase subunit LacB	9.45e-20	5.5e-18	10.7034	yes	down
SMU_1496	galactose-6-phosphate isomerase subunit LacA	7.84e-15	3.2e-13	8.63383	yes	down
SMU_1498	lactose repressor	8.27e-07	7.43e-06	2.02792	yes	down
SMU_1499	exonuclease RexA	0.00463	0.0138	1.32869	no	up
SMU_1500	exonuclease RexB	0.00155	0.00548	1.36604	no	up
SMU_1502c	hypothetical protein	0.0102	0.0265	1.31951	no	down
SMU_1504c	hypothetical protein	0.861	0.912	1.12506	no	up
SMU_1505c	hypothetical protein	1	1	1	no	no change
SMU_1506c	hypothetical protein	0.465	0.579	1.09429	no	down
SMU_1507c	hypothetical protein	0.000201	0.000934	1.69349	no	down
SMU_1508c	coenzyme PQQ synthesis protein	0.00559	0.016	1.41421	no	down
SMU_1509	transcriptional regulator	5.79e-07	5.35e-06	1.84038	no	down
SMU_1510	phenylalanyl-tRNA synthetase subunit beta	1.09e-05	7.51e-05	1.65864	no	down
SMU_1511c	acetyltransferase	1.6e-05	0.000105	1.71713	no	down
SMU_1512	phenylalanyl-tRNA synthetase subunit alpha	0.000478	0.00202	1.59107	no	down
SMU_1513	chromosome segregation ATPase	0.000632	0.00253	1.44393	no	down
SMU_1514	ribonuclease III	0.00162	0.00563	1.3566	no	down
SMU_1515	hypothetical protein	1.14e-05	7.78e-05	1.6358	no	up
SMU_1516	histidine kinase CovS	0.00012	0.000601	1.52626	no	up
SMU_1517	response regulator CovR	0.000163	0.00078	1.50525	no	up
SMU_1519	amino acid ABC transporter ATP-binding protein	0.422	0.542	1.13288	no	up
SMU_1520	ABC transporter glutamine binding protein	0.0929	0.168	1.20581	no	up
SMU_1521	amino acid ABC transporter permease	0.00817	0.022	1.31951	no	up
SMU_1522	amino acid ABC transporter integral membrane protein	0.0486	0.0996	1.23971	no	up
SMU_1523	membrane nuclease EndA	0.804	0.874	1.03526	no	up
SMU_1524c	hypothetical protein	0.129	0.218	1.14076	no	down
SMU_1525	UDP-N-acetylglucosamine 1-carboxyvinyltransferase	0.299	0.42	1.11729	no	up
SMU_1526c	hypothetical protein	0.643	0.745	1.22264	no	up
SMU_1527	ATP synthase F0F1 subunit epsilon	4.58e-11	1.05e-09	2.01391	yes	down
SMU_1528	ATP synthase F0F1 subunit beta	1.39e-10	2.93e-09	2.04202	yes	down
SMU_1529	ATP synthase F0F1 subunit gamma	4.7e-09	7.22e-08	2.14355	yes	down
SMU_1530	ATP synthase F0F1 subunit alpha	2e-09	3.28e-08	2.11404	yes	down
SMU_1531	ATP synthase F0F1 subunit delta	7.53e-11	1.68e-09	2.34567	yes	down
SMU_1532	ATP synthase F0F1 subunit B	3.42e-10	6.78e-09	2.2974	yes	down
SMU_1533	ATP synthase F0F1 subunit A	8.06e-09	1.15e-07	2.08493	yes	down
SMU_1534	ATP synthase F0F1 subunit C	6.63e-09	9.72e-08	2.28153	yes	down
SMU_1535	glycogen phosphorylase	0.0213	0.0498	1.24833	no	down
SMU_1536	glycogen synthase	0.0145	0.0355	1.33793	no	down
SMU_1537	glycogen biosynthesis protein GlgD	0.0138	0.0341	1.36604	no	down
SMU_1538	glucose-1-phosphate adenylyltransferase	0.00395	0.012	1.43396	no	down
SMU_1539	glycogen branching protein	0.000108	0.000555	1.55833	no	down
SMU_1541	pullulanase	0.029	0.0638	1.23971	no	up
SMU_1542c	lipid kinase	0.112	0.194	1.18099	no	up
SMU_1543	NAD-dependent DNA ligase LigA	0.242	0.357	1.13288	no	up
SMU_1545c	hypothetical protein	8.41e-06	6.01e-05	1.60214	no	up
SMU_1546	hypothetical protein	0.00601	0.0171	1.44393	no	up
SMU_1547c	response regulator	0.00232	0.00756	1.49485	no	up
SMU_1548c	histidine kinase	0.00141	0.00508	1.41421	no	up
SMU_1550c	hypothetical protein	0.00149	0.00535	1.8025	no	up
SMU_1551c	ABC transporter ATP-binding protein	0.00327	0.0101	1.6358	no	up
SMU_1552c	hypothetical protein	0.00353	0.0108	1.69349	no	up
SMU_1553c	hypothetical protein	0.41	0.529	1.47427	no	up
SMU_1554c	hypothetical protein	0.17	0.273	1.50525	no	up
SMU_1555c	hypothetical protein	0.192	0.3	1.14076	no	up
SMU_1556	methionine aminopeptidase	0.65	0.749	1.04972	no	up
SMU_1557c	hypothetical protein	0.742	0.822	1.03526	no	down
SMU_1558c	acetyltransferase	0.624	0.728	1.03526	no	down
SMU_1560	hypothetical protein	0.0118	0.0302	1.44393	no	down
SMU_1561	potassium uptake system protein TrkB	5.08e-07	4.78e-06	1.68179	no	down
SMU_1562	potassium uptake protein TrkA	8e-06	5.78e-05	1.64718	no	down
SMU_1563	cation-transporting P-type ATPase PacL	1.72e-05	0.000111	1.77769	no	down
SMU_1564	glycogen phosphorylase	0.555	0.667	1.05702	no	down
SMU_1565	4-alpha-glucanotransferase	0.176	0.28	1.15669	no	down
SMU_1566	maltose operon transcriptional repressor	0.823	0.885	1.01396	no	down
SMU_1568	maltose ABC transporter substrate-binding protein	2.38e-13	7.62e-12	2.53151	yes	down
SMU_1569	maltose ABC transporter permease	0.692	0.786	1.04972	no	down
SMU_1570	maltose ABC transporter permease	0.524	0.639	1.13288	no	up
SMU_1571	MsmK-like ABC transporter ATP-binding protein	0.372	0.492	1.13288	no	down
SMU_1572	UDP-N-acetylglucosamine 1-carboxyvinyltransferase	1.74e-06	1.46e-05	1.6245	no	up
SMU_1573	S-adenosylmethionine synthetase	0.114	0.198	1.15669	no	down
SMU_1574c	hypothetical protein	1.36e-13	4.52e-12	2.04202	yes	down
SMU_1575c	hypothetical protein	1.14e-13	3.9e-12	3.68075	yes	down
SMU_1576c	hypothetical protein	2.25e-23	1.97e-21	2.80889	yes	down
SMU_1577c	hypothetical protein	6.86e-10	1.23e-08	2.04202	yes	down
SMU_1578	bifunctional biotin--[acetyl-CoA-carboxylase	0.0223	0.0518	1.26576	no	down
SMU_1579	hypothetical protein	0.236	0.351	1.11729	no	down
SMU_1581	DNA polymerase III subunits gamma and tau	0.902	0.937	1.02101	no	up
SMU_1582c	hypothetical protein	0.861	0.912	1.01396	no	up
SMU_1584c	hypothetical protein	0.00708	0.0195	1.43396	no	down
SMU_1585c	transcriptional regulator	0.00018	0.000851	1.54756	no	down
SMU_1586	threonyl-tRNA synthetase	0.00242	0.00774	1.38511	no	down
SMU_1587c	hypothetical protein	0.000366	0.00159	1.46409	no	down
SMU_1588c	hexosyltransferase	0.952	0.973	1.01396	no	down
SMU_1589c	hexosyltransferase	0.339	0.46	1.09429	no	down
SMU_1590	alpha-amylase	3.16e-06	2.5e-05	1.67018	no	up
SMU_1591	catabolite control protein CcpA	0.418	0.539	1.09429	no	up
SMU_1592	dipeptidase PepQ	0.558	0.669	1.05702	no	up
SMU_1593c	CDP-diglyceride synthetase	0.111	0.194	1.14076	no	down
SMU_1595	carbonic anhydrase	0.000152	0.000737	1.56917	no	down
SMU_1596	cellobiose phosphotransferase system IIC component	0.00235	0.00759	1.6358	no	up
SMU_1597c	hypothetical protein	0.00785	0.0214	1.7411	no	up
SMU_1598	cellobiose phosphotransferase system IIA component	0.00566	0.0162	2.71321	yes	up
SMU_1599	transcriptional regulator	0.000345	0.0015	2.04202	yes	up
SMU_1600	PTS system cellobiose transporter subunit IIB	0.365	0.485	1.59107	no	up
SMU_1601	6-phospho-beta-glucosidase	0.0375	0.0801	1.33793	no	down
SMU_1602	NAD(P)H-flavin oxidoreductase	0.0136	0.0337	1.33793	no	down
SMU_1603	lactoylglutathione lyase	3.26e-06	2.55e-05	1.77769	no	down
SMU_1604c	hypothetical protein	0.0163	0.0392	1.3566	no	down
SMU_1605	MDR permease	3.45e-05	0.000204	1.53688	no	up
SMU_1606	SsrA-binding protein	0.00228	0.00749	1.49485	no	up
SMU_1607	exoribonuclease R	2.92e-05	0.000177	1.50525	no	up
SMU_1609c	preprotein translocase subunit SecG	0.868	0.915	1.06437	no	up
SMU_1610	50S ribosomal protein L33	0.697	0.79	1.01396	no	up
SMU_1611c	permease	0.296	0.417	1.11729	no	up
SMU_1612c	hypothetical protein	0.0349	0.0752	1.24833	no	up
SMU_1613c	dephospho-CoA kinase	0.0296	0.0649	1.28343	no	up
SMU_1614	formamidopyrimidine/5-formyluracil/ 5-hydroxymethyluracil DNA glycosylase	0.0691	0.133	1.22264	no	up
SMU_1615c	hypothetical protein	0.776	0.853	1.06437	no	up
SMU_1616c	hypothetical protein	0.341	0.461	1.16473	no	up
SMU_1617	GTPase Era	0.27	0.388	1.1487	no	up
SMU_1618	diacylglycerol kinase	0.301	0.422	1.20581	no	up
SMU_1619c	metal-binding heat shock protein	0.535	0.648	1.04247	no	down
SMU_1620	phosphate starvation-induced protein PhoH	0.466	0.579	1.10191	no	up
SMU_1621c	hypothetical protein	6.73e-05	0.00037	1.55833	no	down
SMU_1622	methionine sulfoxide reductase A	0.265	0.383	1.10957	no	down
SMU_1623c	hypothetical protein	0.0114	0.0292	1.27456	no	up
SMU_1624	ribosome recycling factor	0.925	0.954	1.03526	no	up
SMU_1625	uridylate kinase	0.841	0.898	1	no	down
SMU_1626	50S ribosomal protein L1	0.809	0.877	1.04972	no	up
SMU_1627	50S ribosomal protein L11	0.646	0.745	1.01396	no	down
SMU_1628	hypothetical protein	0.0024	0.00771	1.45397	no	down
SMU_1629c	cell division DNA segregation ATPase	0.076	0.143	1.18921	no	up
SMU_1631	peptidyl-prolyl cis-trans isomerase	0.0651	0.127	1.20581	no	down
SMU_1632	5'-methylthioadenosine/S-adenosylhomocysteine nucleosidase	0.313	0.435	1.09429	no	down
SMU_1633c	hypothetical protein	0.0984	0.176	1.15669	no	down
SMU_1634c	hypothetical protein	0.0701	0.135	1.16473	no	down
SMU_1635	UDP-N-acetylglucosamine pyrophosphorylase	0.14	0.235	1.15669	no	down
SMU_1636c	hypothetical protein	0.891	0.932	1.04247	no	up
SMU_1637c	hypothetical protein	0.741	0.822	1.18921	no	up
SMU_1638c	hypothetical protein	0.117	0.202	1.1487	no	down
SMU_1639	methionyl-tRNA synthetase	0.334	0.456	1.10957	no	up
SMU_1641c	hypothetical protein	0.000129	0.000634	1.55833	no	down
SMU_1642c	hypothetical protein	0.379	0.5	1.09429	no	down
SMU_1643c	hypothetical protein	0.00807	0.0218	1.56917	no	down
SMU_1644c	hypothetical protein	1.02e-10	2.25e-09	1.85318	no	down
SMU_1645	tellurite resistance protein TehB	0.608	0.715	1.09429	no	up
SMU_1646c	hemolysis inducing protein	0.501	0.617	1.09429	no	up
SMU_1647c	transcriptional regulator	0.421	0.541	1.03526	no	down
SMU_1648c	hypothetical protein	0.312	0.435	1.10957	no	down
SMU_1649	exodeoxyribonuclease III	0.000682	0.0027	1.59107	no	up
SMU_1650	endonuclease III (DNA repair)	0.99	0.995	1.02101	no	up
SMU_1651	arsenate reductase	0.0338	0.0735	1.20581	no	down
SMU_1652	methylated DNA-protein cysteine methyltransferase	0.464	0.579	1.07177	no	down
SMU_1653	D-3-phosphoglycerate dehydrogenase	0.0107	0.0277	1.34723	no	down
SMU_1654c	acetyltransferase	0.00951	0.025	1.43396	no	down
SMU_1655c	hypothetical protein	7.12e-06	5.2e-05	1.94531	no	down
SMU_1656	3-phosphoserine/phosphohydroxythreonine aminotransferase	0.000293	0.0013	1.58008	no	down
SMU_1657c	nitrogen regulatory protein PII	0.0986	0.177	1.36604	no	up
SMU_1658	ammonium transporter	0.0115	0.0294	1.60214	no	up
SMU_1659c	hypothetical protein	0.0252	0.0571	1.24833	no	down
SMU_1660c	DNA replication intiation control protein YabA	0.0271	0.0606	1.26576	no	down
SMU_1661c	signal peptidase II	0.283	0.402	1.10957	no	down
SMU_1662	DNA polymerase III subunit delta'	0.0966	0.174	1.16473	no	down
SMU_1663	thymidylate kinase	0.0839	0.156	1.18921	no	down
SMU_1664c	acetoin utilization protein, acetoin dehydrogenase	0.335	0.456	1.10957	no	up
SMU_1665	ABC transporter ATP-binding protein	0.317	0.437	1.12506	no	up
SMU_1666	ABC transporter ATP-binding protein	0.0669	0.13	1.22264	no	up
SMU_1667	branched chain amino acid ABC transporter permease	0.0917	0.167	1.20581	no	up
SMU_1668	branched chain amino acid ABC transporter permease	0.222	0.336	1.1487	no	up
SMU_1669	branched chain amino acid ABC transporter substrate-binding protein	0.00107	0.00399	1.40444	no	down
SMU_1670c	hypothetical protein	0.273	0.391	1.09429	no	down
SMU_1671c	hypothetical protein	0.459	0.574	1.05702	no	down
SMU_1672	ATP-dependent Clp protease proteolytic subunit	0.00208	0.00692	1.43396	no	down
SMU_1673	uracil phosphoribosyltransferase	2.43e-05	0.000149	1.54756	no	down
SMU_1674	aminotransferase	0.000276	0.00124	1.54756	no	down
SMU_1675	cystathionine gamma-synthase	7.59e-05	0.00041	1.55833	no	down
SMU_1676c	hypothetical protein	0.00187	0.00637	1.34723	no	down
SMU_1677	UDP-N-acetylmuramoylalanyl-D-glutamate--L-lysine ligase	0.000659	0.00262	1.38511	no	down
SMU_1678	acyl-CoA thioesterase	0.389	0.509	1.08673	no	down
SMU_1679c	hypothetical protein	0.369	0.49	1.07177	no	down
SMU_1680c	hypothetical protein	0.159	0.26	1.12506	no	down
SMU_1681c	hypothetical protein	0.0284	0.063	1.23971	no	down
SMU_1682c	intracellular protease	0.111	0.193	1.31039	no	down
SMU_1683c	hypothetical protein	0.915	0.947	1.02101	no	up
SMU_1685c	hypothetical protein	0.832	0.892	1.00696	no	down
SMU_1687	manganese-dependent inorganic pyrophosphatase	0.00227	0.00747	1.33793	no	down
SMU_1688	extramembranal protein, DltD protein	0.0119	0.0303	1.28343	no	up
SMU_1689	D-alanine--poly(phosphoribitol) ligase subunit 2	0.423	0.543	1.20581	no	up
SMU_1690	hypothetical protein	0.0136	0.0336	1.27456	no	up
SMU_1691	D-alanine--poly(phosphoribitol) ligase subunit 1	0.0842	0.156	1.19748	no	up
SMU_1692	pyruvate-formate lyase activating enzyme	0.316	0.437	1.14076	no	down
SMU_1693	hemolysin	0.0271	0.0606	1.28343	no	up
SMU_1694c	permease	0.0417	0.0881	1.23971	no	up
SMU_1695	molybdenum ABC transporter ATP-binding protein	0.865	0.914	1	no	down
SMU_1697c	hypothetical protein	0.00947	0.0249	1.27456	no	down
SMU_1699c	hypothetical protein	0.0101	0.0264	1.26576	no	down
SMU_1700c	LrgB family protein	3.63e-08	4.74e-07	1.82766	no	down
SMU_1701c	hypothetical protein	4.87e-09	7.42e-08	2.02792	yes	down
SMU_1702c	phosphatase	0.00241	0.00773	1.41421	no	up
SMU_1703c	hypothetical protein	0.0121	0.0305	1.36604	no	up
SMU_1704	hypothetical protein	0.601	0.71	1.01396	no	down
SMU_1705	hypothetical protein	0.902	0.937	1.02811	no	up
SMU_1706	hypothetical protein	0.166	0.269	1.18099	no	down
SMU_1707c	rRNA methylase	0.226	0.342	1.12506	no	down
SMU_1708	potassium transporter peripheral membrane protein	7.35e-08	8.67e-07	1.7411	no	down
SMU_1709	potassium uptake protein TrkH	0.117	0.202	1.23114	no	down
SMU_1710c	hypothetical protein	0.835	0.893	1.04247	no	up
SMU_1711	pseudouridylate synthase	0.0537	0.108	1.22264	no	up
SMU_1712c	segregation and condensation protein B	0.0646	0.126	1.23114	no	up
SMU_1713c	segregation and condensation protein A	0.0421	0.0884	1.23114	no	up
SMU_1714c	site-specific tyrosine recombinase XerD	0.0648	0.126	1.21419	no	up
SMU_1715c	hypothetical protein	0.731	0.815	1.07923	no	up
SMU_1716c	hypothetical protein	0.364	0.484	1.14076	no	up
SMU_1717c	deoxyribonucleotide triphosphate pyrophosphatase/hypothetical protein	0.145	0.241	1.16473	no	up
SMU_1718	glutamate racemase	0.31	0.432	1.13288	no	up
SMU_1719c	hypothetical protein	4.07e-07	3.91e-06	1.79005	no	down
SMU_1721c	diaminopimelate decarboxylase	0.188	0.296	1.14076	no	up
SMU_1722c	hypothetical protein	0.00477	0.0141	1.36604	no	down
SMU_1723c	hypothetical protein	0.00231	0.00755	1.34723	no	down
SMU_1724c	rRNA methylase	0.695	0.789	1.02811	no	down
SMU_1725	acylphosphatase	3.02e-06	2.41e-05	2.36199	yes	down
SMU_1727	OxaA-like protein precursor	0.0755	0.142	1.17283	no	down
SMU_1728	transcription elongation factor GreA	0.601	0.71	1.02101	no	down
SMU_1729c	aminodeoxychorismate lyase	0.061	0.12	1.21419	no	down
SMU_1730c	acetyltransferase	0.124	0.212	1.1487	no	down
SMU_1731	UDP-N-acetyl muramate-alanine ligase	0.0496	0.101	1.21419	no	down
SMU_1732c	hypothetical protein	0.000929	0.00352	1.36604	no	down
SMU_1733c	SNF helicase	0.983	0.991	1	no	down
SMU_1734	acetyl-CoA carboxylase carboxyl transferase subunit alpha	0.00254	0.00808	1.39474	no	up
SMU_1735	acetyl-CoA carboxylase subunit beta	0.0048	0.0142	1.36604	no	up
SMU_1736	acetyl-CoA carboxylase biotin carboxylase subunit	0.00627	0.0178	1.32869	no	up
SMU_1737	(3R)-hydroxymyristoyl-ACP dehydratase	0.164	0.266	1.18921	no	up
SMU_1738	biotin carboxyl carrier protein of acetyl-CoA carboxylase	0.102	0.18	1.20581	no	up
SMU_1739	3-oxoacyl-ACP synthase	0.0797	0.149	1.20581	no	up
SMU_1740	3-ketoacyl-ACP reductase	0.484	0.599	1.10191	no	up
SMU_1741	malonyl CoA-ACP transacylase	0.389	0.509	1.12506	no	up
SMU_1742c	trans-2-enoyl-ACP reductase	0.452	0.569	1.10957	no	up
SMU_1743	acyl carrier protein	0.17	0.274	1.11729	no	down
SMU_1744	3-oxoacyl-ACP synthase III	0.0859	0.158	1.21419	no	up
SMU_1745c	transcriptional regulator	0.212	0.325	1.10191	no	down
SMU_1746c	enoyl-CoA hydratase	0.173	0.276	1.1487	no	down
SMU_1747c	phosphatase	0.0909	0.166	1.24833	no	up
SMU_1748	aspartate kinase	0.515	0.63	1.06437	no	up
SMU_1750c	hypothetical protein	1.07e-07	1.19e-06	3.13834	yes	down
SMU_1752c	hypothetical protein	5.78e-10	1.06e-08	2.34567	yes	down
SMU_1753c	hypothetical protein	6.47e-09	9.57e-08	2.11404	yes	down
SMU_1754c	hypothetical protein	6.12e-08	7.35e-07	1.85318	no	down
SMU_1755c	hypothetical protein	1.21e-05	8.17e-05	1.72907	no	down
SMU_1757c	hypothetical protein	1.12e-06	9.75e-06	1.85318	no	down
SMU_1758c	hypothetical protein	2e-07	2.04e-06	1.7411	no	down
SMU_1760c	hypothetical protein	1.48e-09	2.55e-08	1.81504	no	down
SMU_1761c	hypothetical protein	3.82e-10	7.49e-09	1.82766	no	down
SMU_1762c	hypothetical protein	8.27e-07	7.43e-06	1.93187	no	down
SMU_1763c	hypothetical protein	6.77e-08	8.08e-07	1.8025	no	down
SMU_1764c	hypothetical protein	3.36e-09	5.33e-08	1.76541	no	down
SMU_1765c	hypothetical protein	0.00171	0.00589	1.48452	no	down
SMU_1766c	hypothetical protein	0.00511	0.0149	1.31039	no	down
SMU_1767c	hypothetical protein	0.00128	0.00466	1.44393	no	down
SMU_1768c	hypothetical protein	0.0243	0.0556	1.22264	no	down
SMU_1770	valyl-tRNA synthetase	0.109	0.192	1.18921	no	down
SMU_1771c	hypothetical protein	0.0142	0.0348	1.44393	no	down
SMU_1772c	hypothetical protein	0.000502	0.00211	1.56917	no	down
SMU_1773c	hypothetical protein	0.0336	0.0731	1.27456	no	down
SMU_1774c	hypothetical protein	0.185	0.291	1.10957	no	down
SMU_1775c	hypothetical protein	0.00514	0.015	1.32869	no	down
SMU_1776c	hypothetical protein	0.163	0.266	1.38511	no	up
SMU_1777	flavoprotein NrdI	0.705	0.795	1.08673	no	up
SMU_1779c	RNA methyltransferase	0.0181	0.043	1.26576	no	up
SMU_1780	recombination regulator RecX	0.00142	0.00511	1.52626	no	down
SMU_1781	hypothetical protein	0.178	0.282	1.15669	no	down
SMU_1782	hypothetical protein	0.441	0.56	1.15669	no	up
SMU_1783	prolyl-tRNA synthetase	0.0878	0.161	1.18099	no	up
SMU_1784c	Eep protein-like protein	0.0125	0.0315	1.27456	no	up
SMU_1785	phosphatidate cytidylyltransferase synthase	0.0281	0.0624	1.23971	no	up
SMU_1786	undecaprenyl pyrophosphate synthase	0.0225	0.0523	1.26576	no	up
SMU_1787c	preprotein translocase subunit YajC	0.0239	0.0548	1.20581	no	down
SMU_1788c	bacterocin transport accessory protein, Bta	0.0016	0.00561	1.42405	no	down
SMU_1789c	hypothetical protein	0.00155	0.00548	1.33793	no	down
SMU_1790c	transcriptional regulator	0.561	0.671	1.07923	no	up
SMU_1791c	hypothetical protein	0.00411	0.0124	1.42405	no	up
SMU_1792c	hypothetical protein	0.36	0.48	1.11729	no	down
SMU_1794c	hypothetical protein	0.578	0.688	1.19748	no	up
SMU_1795c	hypothetical protein	0.172	0.275	1.19748	no	up
SMU_1797c	hypothetical protein	0.975	0.987	1.06437	no	up
SMU_1798c	hypothetical protein	0.718	0.804	1.06437	no	up
SMU_1799	nicotinic acid mononucleotide adenylyltransferase	0.875	0.921	1.04972	no	up
SMU_1800c	hypothetical protein	0.75	0.829	1.02811	no	up
SMU_1801c	GTPase YqeH	0.279	0.398	1.16473	no	up
SMU_1802c	hypothetical protein	0.579	0.69	1.12506	no	up
SMU_1803c	hypothetical protein	8.38e-06	6.01e-05	1.94531	no	down
SMU_1804c	hypothetical protein	4.03e-10	7.75e-09	2.78949	yes	down
SMU_1805	transcriptional regulator	0.366	0.487	1.16473	no	down
SMU_1806	glycosyltransferase	0.108	0.19	1.26576	no	down
SMU_1807c	permease	0.0122	0.0309	1.38511	no	up
SMU_1808c	integrase fragment	1	1	1	no	no change
SMU_1809	bacteroiocin operon protein ScnG-like protein	2.8e-05	0.00017	1.85318	no	up
SMU_1810	bacteriocin operon component, ScnE-like protein	0.145	0.241	1.29235	no	up
SMU_1811	bacteriocin component ScnF-like protein	0.141	0.236	1.25701	no	up
SMU_1812	transposase, ISSmu2	0.00154	0.00548	1.40444	no	up
SMU_1813	transposase fragment	0.00873	0.0233	2.41162	yes	down
SMU_1814	histidine kinase, ScnK-like protein	0.263	0.38	1.13288	no	down
SMU_1815	response regulator; ScnR-like protein	0.207	0.32	1.15669	no	down
SMU_1816c	maturase-like protein	0.677	0.773	1.22264	no	up
SMU_1817c	maturase-like protein	1	1	1	no	no change
SMU_1818c	hypothetical protein	1	1	1	no	no change
SMU_1819	aspartyl/glutamyl-tRNA amidotransferase subunit B	0.199	0.309	1.14076	no	down
SMU_1820c	aspartyl/glutamyl-tRNA amidotransferase subunit A	0.546	0.659	1.04972	no	down
SMU_1821c	aspartyl/glutamyl-tRNA amidotransferase subunit C	0.238	0.352	1.10957	no	down
SMU_1822	aspartyl-tRNA synthetase	0.326	0.447	1.10957	no	down
SMU_1823	pyrazinamidase/nicotinamidase	0.0827	0.154	1.1487	no	down
SMU_1824c	transcriptional repressor CodY	0.0789	0.148	1.16473	no	down
SMU_1826	aminotransferase	0.0493	0.101	1.19748	no	down
SMU_1827	biotin biosynthesis protein	0.875	0.921	1.05702	no	up
SMU_1828	hypothetical protein	6.15e-10	1.11e-08	1.85318	no	down
SMU_1830c	hypothetical protein	0.333	0.454	1.09429	no	up
SMU_1831	L-asparaginase	0.357	0.477	1.09429	no	up
SMU_1832	hypothetical protein	0.313	0.435	1.04972	no	down
SMU_1833	ATP-dependent DNA helicase, RecG	0.495	0.611	1.07923	no	down
SMU_1834	alanine racemase	0.731	0.815	1.03526	no	up
SMU_1835	4'-phosphopantetheinyl transferase	0.639	0.741	1.00696	no	down
SMU_1836	phospho-2-dehydro-3-deoxyheptonate aldolase	0.887	0.931	1	no	down
SMU_1837	phospho-2-dehydro-3-deoxyheptonate aldolase	0.975	0.987	1.01396	no	up
SMU_1838	preprotein translocase subunit SecA	0.984	0.991	1.00696	no	up
SMU_1839	mannose-6-phosphate isomerase	0.154	0.254	1.15669	no	up
SMU_1840	fructokinase	0.229	0.344	1.14076	no	up
SMU_1841	PTS system sucrose-specific transporter subunit IIABC	0.256	0.371	1.18099	no	down
SMU_1843	sucrose-6-phosphate hydrolase	0.42	0.541	1.07923	no	up
SMU_1844	sucrose operon repressor	0.245	0.36	1.14076	no	up
SMU_1845	transcription antitermination protein NusB	0.815	0.881	1.05702	no	up
SMU_1846c	hypothetical protein	0.959	0.976	1.04247	no	up
SMU_1847	elongation factor P	0.97	0.984	1.02811	no	up
SMU_1848	hypothetical protein	0.00235	0.00759	1.41421	no	up
SMU_1849	deoxycytidylate deaminase	0.00083	0.00319	1.45397	no	up
SMU_1850	aminopeptidase	8.98e-07	8.03e-06	1.6245	no	up
SMU_1851	excinuclease ABC subunit A	8.34e-08	9.65e-07	1.70527	no	up
SMU_1852	magnesium/cobalt transport protein	0.672	0.77	1.02811	no	down
SMU_1853	hypothetical protein	0.253	0.368	1.14076	no	up
SMU_1854	hypothetical protein	0.0385	0.0823	1.37554	no	up
SMU_1855	hypothetical protein	0.000523	0.00218	1.51572	no	up
SMU_1856c	hypothetical protein	0.00525	0.0152	1.39474	no	up
SMU_1858	30S ribosomal protein S18	0.352	0.472	1.20581	no	up
SMU_1859	single-stranded DNA-binding protein	0.0968	0.174	1.22264	no	up
SMU_1860	30S ribosomal protein S6	0.431	0.55	1.17283	no	up
SMU_1861c	hypothetical protein	0.112	0.195	1.12506	no	down
SMU_1862	hypothetical protein	0.328	0.449	1.21419	no	down
SMU_1865	A/G-specific adenine glycosylase	0.283	0.402	1.15669	no	up
SMU_1867c	alcohol dehydrogenase	0.283	0.402	1.13288	no	down
SMU_1869	thioredoxin	5.95e-05	0.000332	1.67018	no	down
SMU_1870	DNA mismatch repair protein MutS2	0.214	0.328	1.12506	no	up
SMU_1871c	hypothetical protein	0.454	0.57	1.10191	no	up
SMU_1872c	hypothetical protein	0.00786	0.0214	1.21419	no	down
SMU_1873	ribonuclease HIII	0.863	0.913	1.00696	no	down
SMU_1874	signal peptidase I	0.424	0.544	1.07177	no	down
SMU_1875	exodeoxyribonuclease V	0.000528	0.0022	1.40444	no	up
SMU_1876	hypothetical protein	0.18	0.285	1.12506	no	down
SMU_1877	PTS system mannose-specific transporter subunit IIAB	0.00955	0.025	1.47427	no	down
SMU_1878	PTS system mannose-specific transporter subunit IIC	0.0245	0.0559	1.46409	no	down
SMU_1879	PTS system mannose-specific transporter subunit IID	0.0135	0.0335	1.47427	no	down
SMU_1881c	ABC transporter ATP-binding protein	0.0615	0.121	1.24833	no	down
SMU_1882c	hypothetical protein	0.0065	0.0182	1.27456	no	down
SMU_1883	hypothetical protein	0.949	0.971	1.03526	no	up
SMU_1884c	hypothetical protein	0.524	0.639	1.07177	no	up
SMU_1886	seryl-tRNA synthetase	0.136	0.23	1.15669	no	down
SMU_1888	transposase fragment	0.247	0.363	1.44393	no	down
SMU_1889c	hypothetical protein	0.000114	0.00058	1.70527	no	down
SMU_1891c	hypothetical protein	0.221	0.336	1.21419	no	down
SMU_1892c	hypothetical protein	0.343	0.463	1.31039	no	down
SMU_1893c	transposase, ISSmu1	0.0927	0.168	1.21419	no	down
SMU_1894c	hypothetical protein	0.228	0.343	1.1487	no	down
SMU_1895c	hypothetical protein	0.599	0.709	1.03526	no	up
SMU_1897	ABC transporter ATP-binding protein	0.499	0.616	1.11729	no	up
SMU_1898	ABC transporter ATP-binding protein/permease	0.0939	0.169	1.24833	no	up
SMU_1899	ABC transporter ATP-binding protein/permease (fragment)	0.566	0.677	1.26576	no	down
SMU_1900	hypothetical protein	0.388	0.509	1.11729	no	down
SMU_1902c	hypothetical protein	0.325	0.446	1.02811	no	down
SMU_1903c	hypothetical protein	0.0756	0.142	1.45397	no	down
SMU_1904c	hypothetical protein	0.211	0.324	1.33793	no	down
SMU_1905c	bacteriocin secretion protein	0.058	0.116	1.48452	no	down
SMU_1906c	hypothetical protein	2.22e-05	0.000139	2.49666	yes	down
SMU_1907	hypothetical protein	0.00233	0.00758	2.80889	yes	down
SMU_1908c	hypothetical protein	3.97e-06	3.06e-05	2.47942	yes	down
SMU_1909c	hypothetical protein	7e-05	0.000381	2.12874	yes	down
SMU_1910c	hypothetical protein	0.000104	0.000538	2.05623	yes	down
SMU_1912c	hypothetical protein	0.00337	0.0104	2.20381	yes	down
SMU_1913c	immunity protein, BLpL-like	0.00234	0.00758	1.69349	no	down
SMU_1914c	hypothetical protein	3.49e-05	0.000206	2.20381	yes	down
SMU_1915	competence stimulating peptide	0.0147	0.0359	1.58008	no	down
SMU_1916	histidine kinase of the competence regulon, ComD	0.000129	0.000634	1.70527	no	up
SMU_1917	response regulator of the competence regulon ComE	7.81e-08	9.15e-07	1.84038	no	up
SMU_1918	membrane-associated protein DedA	0.00484	0.0143	1.44393	no	up
SMU_1919	hypothetical protein	0.000507	0.00212	1.49485	no	up
SMU_1920	GTP-binding protein Der	0.00868	0.0232	1.33793	no	up
SMU_1921	primosomal protein DnaI	0.0445	0.0927	1.23114	no	up
SMU_1922	chromosome replication protein	0.185	0.291	1.1487	no	up
SMU_1923c	transcriptional regulator NrdR	0.976	0.987	1.03526	no	up
SMU_1924	response regulator GcrR for glucan-binding protein C	0.479	0.595	1.10957	no	up
SMU_1925c	hypothetical protein	0.0496	0.101	1.33793	no	up
SMU_1926	transcriptional regulator	0.00703	0.0194	1.48452	no	up
SMU_1927	ABC transporter ATP-binding protein	0.0221	0.0515	1.37554	no	up
SMU_1928	ABC transporter permease	0.248	0.363	1.15669	no	up
SMU_1929	heat shock protein HtpX	0.7	0.791	1.02811	no	down
SMU_1930	cytoplasmic membrane protein	0.836	0.894	1.00696	no	up
SMU_1931	16S rRNA methyltransferase GidB	0.716	0.803	1.02811	no	down
SMU_1933c	cobalt permease	0.935	0.961	1.02101	no	up
SMU_1934c	cobalt ABC transporter ATP-binding protein	0.789	0.862	1.02811	no	down
SMU_1935c	hypothetical protein	0.935	0.961	1.03526	no	up
SMU_1936c	hypothetical protein	0.247	0.363	1.14076	no	down
SMU_1937	carbon-nitrogen hydrolase	0.0142	0.0349	1.3566	no	down
SMU_1938c	ABC transporter permease	0.012	0.0304	1.40444	no	down
SMU_1939c	ABC transporter ATP-binding protein	4.09e-05	0.000237	1.6358	no	down
SMU_1940c	peptidase, AtmC; ArgE/DapE/Acy1 family protein	0.000203	0.000944	1.67018	no	down
SMU_1941	membrane lipoprotein	4.16e-15	1.82e-13	2.36199	yes	down
SMU_1942c	amino acid binding protein	2.13e-22	1.63e-20	3.5801	yes	down
SMU_1943	leucyl-tRNA synthetase	0.771	0.85	1.03526	no	down
SMU_1945	hypothetical protein	0.174	0.276	1.15669	no	up
SMU_1946	hypothetical protein	0.525	0.639	1.08673	no	up
SMU_1947	transcription antitermination protein NusG	0.382	0.503	1.13288	no	up
SMU_1948	preprotein translocase subunit SecE	0.904	0.938	1.08673	no	up
SMU_1949	membrane carboxypeptidase, penicillin-binding protein 2a	0.514	0.629	1.05702	no	down
SMU_1950	pseudouridylate synthase	0.391	0.511	1.08673	no	down
SMU_1951c	hypothetical protein	0.0007	0.00275	1.52626	no	down
SMU_1954	molecular chaperone GroEL	7.84e-05	0.000422	1.76541	no	down
SMU_1955	co-chaperonin GroES	1.66e-07	1.7e-06	2.15846	yes	down
SMU_1956c	hypothetical protein	3.59e-18	1.97e-16	5.38893	yes	down
SMU_1957	PTS system mannose-specific transporter subunit IID	1.35e-21	9.26e-20	5.06303	yes	down
SMU_1958c	PTS system mannose-specific transporter subunit IIC	3.17e-22	2.34e-20	5.24157	yes	down
SMU_1960c	PTS system mannose-specific transporter subunit IIB	2.07e-30	2.65e-28	6.19026	yes	down
SMU_1961c	PTS system sugar-specific transporter subunit IIA	4.09e-30	4.91e-28	6.72717	yes	down
SMU_1963c	sugar-binding periplasmic protein	5.3e-05	0.0003	1.55833	no	down
SMU_1964c	response regulator	0.000173	0.000824	1.56917	no	down
SMU_1965c	histidine kinase	0.00219	0.00728	1.42405	no	down
SMU_1966c	periplasmic sugar-binding protein	0.00105	0.00392	1.54756	no	down
SMU_1967	single-stranded DNA-binding protein	0.000616	0.00247	1.69349	no	down
SMU_1968c	hypothetical protein	0.00111	0.00411	1.65864	no	down
SMU_1969c	transcriptional regulator	4.78e-05	0.000272	1.84038	no	down
SMU_1970c	phenylalanyl-tRNA synthetase subunit beta	0.427	0.548	1.10191	no	up
SMU_1971c	thioredoxin	0.287	0.406	1.18099	no	up
SMU_1972c	hypothetical protein	0.303	0.424	1.06437	no	down
SMU_1973	glutamyl-aminopeptidase; endo-1,4-beta-glucanase	0.444	0.563	1.07923	no	down
SMU_1974	pyrroline-5-carboxylate reductase	0.606	0.715	1.03526	no	down
SMU_1975c	hypothetical protein	0.697	0.79	1.02811	no	down
SMU_1976c	hypothetical protein	0.607	0.715	1.02101	no	down
SMU_1977c	transcriptional regulator	0.00704	0.0194	1.24833	no	down
SMU_1978	acetate kinase	3.89e-06	3.01e-05	1.6358	no	up
SMU_1979c	hypothetical protein	0.881	0.925	1.01396	no	down
SMU_1980c	hypothetical protein	0.0332	0.0724	1.70527	no	up
SMU_1981c	hypothetical protein	0.00556	0.016	1.86607	no	up
SMU_1982c	hypothetical protein	0.0991	0.177	1.40444	no	up
SMU_1983	competence protein ComYD	0.357	0.477	1.20581	no	up
SMU_1984	competence protein ComYC	0.00322	0.00999	1.75321	no	up
SMU_1985	ABC transporter ComYB	0.0245	0.0559	1.48452	no	up
SMU_1987	ABC transporter ATP-binding protein ComYA; late competence gene	0.00504	0.0148	1.51572	no	up
SMU_1988c	DNA binding protein	0.254	0.369	1.22264	no	up
SMU_1989	DNA-directed RNA polymerase subunit beta'	0.174	0.277	1.15669	no	up
SMU_1990	DNA-directed RNA polymerase subunit beta	0.274	0.392	1.17283	no	up
SMU_1991	membrane carboxypeptidase, penicillin-binding protein 1b	0.00271	0.00858	1.36604	no	up
SMU_1992	tyrosyl-tRNA synthetase	0.462	0.577	1.08673	no	down
SMU_1993	ABC transporter zinc permease	0.551	0.664	1.04972	no	down
SMU_1994	ABC transporter ATP-binding protein	1	1	1.01396	no	up
SMU_1995c	transcriptional regulator	0.377	0.498	1.10957	no	down
SMU_1996	4-diphosphocytidyl-2C-methyl-D-erythritol kinase	0.876	0.921	1.00696	no	down
SMU_1997	ComX1, transcriptional regulator of competence-specific genes	1.27e-10	2.73e-09	3.03143	yes	up
SMU_1999c	hypothetical protein	0.0206	0.0484	1.28343	no	up
SMU_2000	50S ribosomal protein L17	0.191	0.299	1.22264	no	up
SMU_2001	DNA-directed RNA polymerase subunit alpha	0.047	0.0973	1.25701	no	up
SMU_2002	30S ribosomal protein S11	0.0915	0.167	1.30134	no	up
SMU_2003	30S ribosomal protein S13	0.0349	0.0752	1.37554	no	up
SMU_2004	translation initiation factor IF-1	0.169	0.272	1.33793	no	up
SMU_2005	adenylate kinase	0.761	0.84	1.00696	no	down
SMU_2006	preprotein translocase subunit SecY	0.000263	0.00119	1.45397	no	up
SMU_2007	50S ribosomal protein L15	0.0023	0.00753	1.41421	no	up
SMU_2008	50S ribosomal protein L30	0.315	0.436	1.25701	no	up
SMU_2009	30S ribosomal protein S5	0.000175	0.00083	1.51572	no	up
SMU_2010	50S ribosomal protein L18	0.000104	0.000536	1.61328	no	up
SMU_2011	50S ribosomal protein L6	8.36e-05	0.000445	1.54756	no	up
SMU_2012	30S ribosomal protein S8	0.023	0.0532	1.3566	no	up
SMU_2014	30S ribosomal protein S14	0.493	0.61	1.23114	no	up
SMU_2015	50S ribosomal protein L5	0.000826	0.00318	1.49485	no	up
SMU_2016	50S ribosomal protein L24	0.0133	0.0331	1.40444	no	up
SMU_2017	50S ribosomal protein L14	0.0108	0.0279	1.39474	no	up
SMU_2018	30S ribosomal protein S17	0.0863	0.159	1.31951	no	up
SMU_2019	50S ribosomal protein L29	0.171	0.274	1.31039	no	up
SMU_2020	50S ribosomal protein L16	0.00471	0.014	1.46409	no	up
SMU_2021	30S ribosomal protein S3	0.000599	0.00243	1.49485	no	up
SMU_2022	50S ribosomal protein L22	0.00227	0.00747	1.47427	no	up
SMU_2023c	30S ribosomal protein S19	0.028	0.0623	1.38511	no	up
SMU_2024c	50S ribosomal protein L4	0.00222	0.00734	1.47427	no	up
SMU_2025	50S ribosomal protein L3	0.00286	0.00905	1.43396	no	up
SMU_2026c	30S ribosomal protein S10	0.303	0.423	1.03526	no	down
SMU_2027	transcriptional regulator	1.04e-14	3.98e-13	3.03143	yes	down
SMU_2028	beta-D-fructosyltransferase	0.0012	0.00442	1.43396	no	down
SMU_2029	class III stress response-related ATP-dependent Clp protease, ATP-binding subunit	0.0116	0.0295	1.32869	no	up
SMU_2030	CtsR family transcriptional regulator	0.0189	0.0447	1.3566	no	up
SMU_2031	elongation factor Ts	0.99	0.995	1.01396	no	up
SMU_2032	30S ribosomal protein S2	0.452	0.569	1.10957	no	up
SMU_2033c	hypothetical protein	0.000722	0.00281	1.37554	no	up
SMU_2035	bacteriocin immunity protein	0.802	0.873	1.02101	no	down
SMU_2036	peptidase	0.993	0.996	1	no	up
SMU_2037	trehalose-6-phosphate hydrolase TreA	2.15e-21	1.43e-19	4.75683	yes	up
SMU_2038	PTS system trehalose-specific transporter subunit IIABC	4.97e-14	1.74e-12	3.55537	yes	up
SMU_2040	transcriptional regulator; repressor of the trehalose operon	0.062	0.122	1.30134	no	up
SMU_2042	dextranase	0.0148	0.0359	1.27456	no	up
SMU_2043c	D-tyrosyl-tRNA(Tyr) deacylase	0.00248	0.00793	1.38511	no	down
SMU_2044	stringent response protein, ppGpp synthetase	0.0776	0.146	1.19748	no	down
SMU_2046c	hypothetical protein	0.05	0.102	1.26576	no	up
SMU_2047	PTS system glucose-specific transporter subunit IIABC	0.173	0.276	1.14076	no	down
SMU_2048	hypothetical protein	0.158	0.258	1.36604	no	down
SMU_2049c	16S rRNA (uracil(1498)-N(3))-methyltransferase	0.834	0.893	1.00696	no	down
SMU_2050c	50S ribosomal protein L11 methyltransferase	0.914	0.947	1.00696	no	down
SMU_2052c	hypothetical protein	0.949	0.971	1.10957	no	up
SMU_2053c	hypothetical protein	1	1	1	no	no change
SMU_2054c	hypothetical protein	0.111	0.194	1.18921	no	down
SMU_2055	acetyltransferase	0.181	0.286	1.14076	no	down
SMU_2056	recombination factor protein RarA	0.399	0.518	1.08673	no	down
SMU_2057c	cadmium-transporting ATPase	0.000306	0.00135	1.6245	no	up
SMU_2058	transcriptional regulator	0.0607	0.12	1.32869	no	up
SMU_2059c	hypothetical protein	0.00783	0.0213	1.39474	no	up
SMU_2060	LysR family transcriptional regulator	0.173	0.275	1.18099	no	up
SMU_2061	hypothetical protein	0.958	0.976	1	no	up
SMU_2063	ferrochelatase	0.311	0.432	1.10957	no	up
SMU_2064c	transmembrane protein	0.209	0.322	1.12506	no	up
SMU_2065	UDP-glucose 4-epimerase	0.123	0.21	1.16473	no	up
SMU_2066c	transmembrane protein	0.239	0.353	1.11729	no	up
SMU_2067	stress response protein	0.223	0.339	1.11729	no	down
SMU_2069	zinc transporter ZupT	1	1	1	no	down
SMU_2070	hypothetical protein	0.754	0.834	1.03526	no	down
SMU_2071	anaerobic ribonucleotide reductase activating protein	0.396	0.516	1.11729	no	down
SMU_2072c	acetyltransferase	0.979	0.988	1.02811	no	up
SMU_2073c	hypothetical protein	0.0018	0.00617	4.46915	yes	down
SMU_2074	anaerobic ribonucleoside triphosphate reductase	0.612	0.718	1.04972	no	up
SMU_2075c	hypothetical protein	0.0482	0.0991	1.20581	no	up
SMU_2076c	hypothetical protein	1	1	1	no	no change
SMU_2077c	hypothetical protein	0.124	0.212	1.32869	no	up
SMU_2078c	Holliday junction resolvase-like protein	0.0288	0.0636	1.38511	no	up
SMU_2079c	hypothetical protein	0.503	0.62	1.16473	no	up
SMU_2080	hypothetical protein	0.0082	0.022	1.50525	no	up
SMU_2081	hypothetical protein	0.00646	0.0181	1.44393	no	up
SMU_2083c	hypothetical protein	0.0373	0.08	1.39474	no	up
SMU_2084c	transcriptional regulator Spx	0.201	0.311	1.25701	no	down
SMU_2085	recombinase A	0.13	0.22	1.18099	no	up
SMU_2086	competence damage-inducible protein A	0.532	0.646	1.05702	no	down
SMU_2087	3-methyladenine DNA glycosylase	0.219	0.334	1.10957	no	down
SMU_2088	Holliday junction DNA helicase RuvA	0.0713	0.137	1.18099	no	down
SMU_2089	DNA mismatch repair protein	0.264	0.381	1.10957	no	down
SMU_2090c	hypothetical protein	0.234	0.349	1.40444	no	down
SMU_2091c	DNA mismatch repair protein MutS	0.438	0.557	1.07923	no	up
SMU_2092c	hypothetical protein	0.843	0.899	1.02101	no	up
SMU_2093	transcriptional regulator of arginine metabolism	0.678	0.773	1.10191	no	up
SMU_2094c	hypothetical protein	0.418	0.539	1.14076	no	down
SMU_2096c	hypothetical protein	0.0288	0.0636	1.43396	no	down
SMU_2097	hypothetical protein	0.0147	0.0358	1.28343	no	down
SMU_2098	arginyl-tRNA synthetase	0.675	0.772	1.03526	no	up
SMU_2099c	hypothetical protein	0.898	0.937	1.00696	no	down
SMU_2100c	hypothetical protein	0.874	0.921	1.00696	no	down
SMU_2101	aspartyl-tRNA synthetase	0.301	0.422	1.10191	no	down
SMU_2102	histidyl-tRNA synthetase	0.125	0.213	1.20581	no	down
SMU_2104	hypothetical protein	0.543	0.656	1.04972	no	up
SMU_2105	hypothetical protein	0.000455	0.00193	1.71713	no	down
SMU_2106c	transcriptional regulator	0.456	0.572	1.05702	no	down
SMU_2107c	hypothetical protein	0.367	0.487	1.07177	no	down
SMU_2108c	transcriptional regulator	0.828	0.888	1.01396	no	down
SMU_2109	MDR permease	0.00204	0.00683	1.44393	no	up
SMU_2111c	hypothetical protein	0.00317	0.00985	1.51572	no	down
SMU_2112	glucan-binding protein GbpA	0.014	0.0344	1.3566	no	down
SMU_2113c	hypothetical protein	0.00965	0.0253	1.40444	no	down
SMU_2114c	transcriptional regulator	0.00147	0.00529	1.60214	no	down
SMU_2115	short-chain dehydrogenase	0.0138	0.0341	1.42405	no	down
SMU_2116	osmoprotectant amino acid ABC transporter ATP-binding protein	0.913	0.946	1.00696	no	up
SMU_2117	osmoprotectant ABC transporter permease	0.82	0.884	1.04247	no	up
SMU_2118	ABC transporter glycine betaine/carnitine/choline-binding protein	0.938	0.964	1.02101	no	up
SMU_2119	osmoprotectant ABC transporter permease	0.896	0.937	1	no	up
SMU_2120c	3-methyladenine DNA glycosylase	0.0261	0.0589	1.27456	no	up
SMU_2121c	hypothetical protein	0.948	0.971	1.03526	no	up
SMU_2123	hypothetical protein	7.96e-05	0.000427	1.70527	no	up
SMU_2124	hypothetical protein	0.444	0.563	1.30134	no	up
SMU_2125	hypothetical protein	0.0121	0.0305	1.52626	no	up
SMU_2126c	purine-nucleoside phosphorylase	0.000318	0.00139	1.53688	no	up
SMU_2127	succinate semialdehyde dehydrogenase	0.000861	0.00328	1.40444	no	down
SMU_2128	dihydroxy-acid dehydratase	0.00161	0.00563	1.39474	no	down
SMU_2129c	hypothetical protein	0.274	0.392	1.23114	no	up
SMU_2130	hypothetical protein	0.633	0.735	1.07177	no	up
SMU_2131	hypothetical protein	0.345	0.465	1.43396	no	down
SMU_2133c	hypothetical protein	0.000129	0.000634	2.01391	yes	down
SMU_2134	transcriptional regulator	0.0432	0.0904	1.30134	no	down
SMU_2135c	30S ribosomal protein S4	0.861	0.912	1.04247	no	up
SMU_2136c	hypothetical protein	0.663	0.762	1.18921	no	up
SMU_2137c	hypothetical protein	0.371	0.491	1.18921	no	up
SMU_2138	replicative DNA helicase	0.00443	0.0132	1.34723	no	up
SMU_2139c	50S ribosomal protein L9	0.0509	0.103	1.27456	no	up
SMU_2142	hypothetical protein	0.00522	0.0151	1.43396	no	up
SMU_2143c	tRNA-specific 2-thiouridylase MnmA	0.00245	0.00783	1.38511	no	up
SMU_2146c	hypothetical protein	5.38e-13	1.59e-11	2.20381	yes	up
SMU_2147c	hypothetical protein	1.56e-07	1.62e-06	1.98618	no	up
SMU_2148c	cobalt permease	0.0019	0.00641	1.40444	no	up
SMU_2149c	cobalt transporter ATP-binding subunit	0.00923	0.0243	1.3566	no	up
SMU_2150c	cobalt transporter ATP-binding subunit	0.185	0.291	1.16473	no	up
SMU_2151	phosphotidylglycerophosphate synthase	0.547	0.66	1.03526	no	down
SMU_2152c	hypothetical protein	0.432	0.551	1.06437	no	down
SMU_2153c	peptidase	0.557	0.669	1.07177	no	down
SMU_2154c	peptidase	0.157	0.257	1.18921	no	down
SMU_2155	hypothetical protein	3.23e-05	0.000193	1.56917	no	down
SMU_2156	recombination protein F	0.0158	0.038	1.31951	no	down
SMU_2157	inosine 5'-monophosphate dehydrogenase	0.0255	0.0578	1.29235	no	down
SMU_2158c	tryptophanyl-tRNA synthetase	0.808	0.875	1.01396	no	down
SMU_2159	ABC-F family ATPase	0.4	0.519	1.08673	no	up
SMU_2160	transmembrane protein	0.00905	0.0241	1.34723	no	up
SMU_2161c	hypothetical protein	0.0192	0.0453	1.31039	no	down
SMU_2162c	23S rRNA (pseudouridine(1915)-N(3))-methyltransferase RlmH	0.158	0.258	1.13288	no	down
SMU_2164	serine protease HtrA	4.18e-14	1.49e-12	2.18859	yes	down
SMU_2165	SpoJ	5.45e-07	5.11e-06	1.87905	no	down
SMU_2166	50S ribosomal protein L23	0.0231	0.0533	1.40444	no	up
SMU_2167	50S ribosomal protein L2	0.000977	0.00368	1.47427	no	up
SMU_2003a	50S ribosomal protein L36	0.962	0.979	1.16473	no	up
SMU_2104a	50S ribosomal protein L32	0.00802	0.0217	1.38511	no	down
				1
				1
